# Supplementary material for: IgG and IgM responses to PfEMP1 domains associated with semi-immunity to clinical malaria in Burkinabe children under five
Source: Front Immunol. 2026 Apr 2;17:1781670. doi: 10.3389/fimmu.2026.1781670 (PMC13083013; doi:10.3389/fimmu.2026.1781670)
Supplement: Supplementary file 1 [file DataSheet1.zip]

Archive with 16 entries (12 files):
- Data Sheet 1/
- Data Sheet 1/SupplementaryMaterials_Frontiers/
- Data Sheet 1/SupplementaryMaterials_Frontiers/Supplementary Figures.pdf
- Data Sheet 1/SupplementaryMaterials_Frontiers/Supplementary Table 1.xlsx
- Data Sheet 1/SupplementaryMaterials_Frontiers/Supplementary Table 2.xlsx
- Data Sheet 1/SupplementaryMaterials_Frontiers/Supplementary Table 3.xlsx
- Data Sheet 1/SupplementaryMaterials_Frontiers/Supplementary Table 4.xlsx
- Data Sheet 1/SupplementaryMaterials_Frontiers/Supplementary Table 5.xlsx
- Data Sheet 1/__MACOSX/
- Data Sheet 1/__MACOSX/SupplementaryMaterials_Frontiers/
- Data Sheet 1/__MACOSX/SupplementaryMaterials_Frontiers/._SupplementaryTable1_updated_Frontiers.xlsx
- Data Sheet 1/__MACOSX/SupplementaryMaterials_Frontiers/._SupplementaryTable2_Frontiers_updated.xlsx
- Data Sheet 1/__MACOSX/SupplementaryMaterials_Frontiers/._SupplementaryTable3_Frontiers.xlsx
- Data Sheet 1/__MACOSX/SupplementaryMaterials_Frontiers/._Supplementary_Figures_updated.pdf
- Data Sheet 1/__MACOSX/SupplementaryMaterials_Frontiers/._Supplementary_Table4_frontiers.xlsx
- Data Sheet 1/__MACOSX/SupplementaryMaterials_Frontiers/._Supplementary_Table5_frontiers.xlsx
