# Supplementary material for: IgG and IgM responses to PfEMP1 domains associated with semi-immunity to clinical malaria in Burkinabe children under five
Source: Front Immunol. 2026 Apr 2;17:1781670. doi: 10.3389/fimmu.2026.1781670 (PMC13083013; doi:10.3389/fimmu.2026.1781670)
Supplement: Supplementary file 1 [file DataSheet1.zip › Data Sheet 1/SupplementaryMaterials_Frontiers/Supplementary Table 1.xlsx]

## Sheet: Sheet1
Supplementary Table 1: PfEMP1 Library consisting of 163 DBL and 108 CIDR domains
Library ID	Gene ID & Domain subtype	Previous ID	PfEMP1 group	Product size (bp)	IgG Seroprevalence (%)	IgM Seroprevalence (%)	Adhesion receptors	Reference(s)
DC1	PF3D7_0100100_DBLα0.11	MAL1P4.01, PFA0005w	B	1286	58.75	57.5	CD36	(1, 2)
DC2	PF3D7_0100100_CIDRα2.8	MAL1P4.01, PFA0005w	B	791	87.5	6.25	CD36	(1, 2)
DC3	PF3D7_0100100_DBLδ1	MAL1P4.01, PFA0005w	B	1523	85	40	Unknown	(1, 2)
DC4	PF3D7_0100100_CIDRβ1	MAL1P4.01, PFA0005w	B	752	85	10	Unknown	(1, 2)
DC5	PF3D7_0100300_DBLα1.3	MAL1P4.03, PFA0015c	A	1223	80	3.75	Unknown	(1, 2)
DC6	PF3D7_0100300_DBLe8	MAL1P4.03, PFA0015c	A	890	18.75	58.75	Unknown	(1, 2)
DC7	PF3D7_0115700_DBLα0.5	MAL1P4.29, PFA0765c	B	1301	93.75	90	Unknown	(1, 2)
DC8	PF3D7_0115700_CIDRα2.8	MAL1P4.29, PFA0765c	B	875	88.75	0	CD36	(1, 2)
DC9	PF3D7_0115700_DBLδ1	MAL1P4.29, PFA0765c	B	1433	97.5	41.25	Unknown	(1, 2)
DC10	PF3D7_0115700_CIDRβ1	MAL1P4.29, PFA0765c	B	791	98.75	70	Unknown	(1, 2)
DC11	PF3D7_0200100_DBLα0.7	PF02_0001, PFB0010w	B	1259	98.75	26.25	Unknown	(1, 2)
DC12	PF3D7_0200100_CIDRα2.2	PF02_0001, PFB0010w	B	773	80	53.75	CD36	(1, 2)
DC13	PF3D7_0200100_DBLγ11	PF02_0001, PFB0010w	B	1124	81.25	45	Unknown	(1, 2)
DC15	PF3D7_0223500_CIDRα3.4	PF02_0223, PFB1055c	B	956	97.5	6.25	CD36	(1, 2)
DC16	PF3D7_0223500_DBLδ1	PF02_0223, PFB1055c	B	1502	91.25	61.25	Unknown	(1, 2)
DC17	PF3D7_0223500_CIDRβ1	PF02_0223, PFB1055c	B	758	93.75	38.75	Unknown	(1, 2)
DC18	PF3D7_0300100_DBLα0.9	MAL3P8.1, PFC0005w	B	1226	93.75	0	Unknown	(1, 2)
DC19	PF3D7_0300100_CIDRα2.4	MAL3P8.1, PFC0005w	B	758	95	67.5	CD36	(1, 2)
DC20	PF3D7_0300100_DBLδ1	MAL3P8.1, PFC0005w	B	1541	96.25	40	Unknown	(1, 2)
DC21	PF3D7_0300100_CIDRβ1	MAL3P8.1, PFC0005w	B	779	92.5	73.75	Unknown	(1, 2)
DC22	PF3D7_0324900_DBLα0.9	MAL3P7.55, PFC1120c	B	1250	90	0	Unknown	(1, 2)
DC23	PF3D7_0324900_CIDRα2.1	MAL3P7.55, PFC1120c	B	755	100	65	CD36	(1, 2)
DC24	PF3D7_0324900_DBLδ1	MAL3P7.55, PFC1120c	B	1595	87.5	53.75	Unknown	(1, 2)
DC25	PF3D7_0324900_CIDRβ7	MAL3P7.55, PFC1120c	B	758	76.25	60	Unknown	(1, 2)
DC26	PF3D7_0400100_DBLα0.5	MAL4P1.1, PFD0005w	B	1325	85	21.25	Unknown	(1, 2)
DC27	PF3D7_0400100_CIDRα2.10	MAL4P1.1, PFD0005w	B	851	95	1.25	CD36	(1, 2)
DC28	PF3D7_0400100_DBLγ5	MAL4P1.1, PFD0005w	B	1082	96.25	1.25	Unknown	(1, 2)
DC29	PF3D7_0400100_DBLδ	MAL4P1.1, PFD0005w	B	1649	100	81.25	Unknown	(1, 2)
DC30	PF3D7_0400100_CIDRβ1	MAL4P1.1, PFD0005w	B	770	95	77.5	Unknown	(1, 2)
DC31	PF3D7_0400400_DBLα1.2	MAL4P1.4, PFD0020c	A	1193	85	22.5	Unknown	(1, 2)
DC32	PF3D7_0400400_CIDRα1.1	MAL4P1.4, PFD0020c	A	758	43.75	27.5	EPCR	(1, 2)
DC33	PF3D7_0400400_DBLβ12	MAL4P1.4, PFD0020c	A	1343	93.75	10	Unknown	(1, 2)
DC34	PF3D7_0400400_DBLγ6	MAL4P1.4, PFD0020c	A	1073	92.5	25	Unknown	(1, 2)
DC35	PF3D7_0400400_DBLγ11	MAL4P1.4, PFD0020c	A	1079	93.75	37.5	Unknown	(1, 2)
DC36	PF3D7_0400400_DBLδ1	MAL4P1.4, PFD0020c	A	1559	1.25	22.5	Unknown	(1, 2)
DC37	PF3D7_0400400_CIDRγ8	MAL4P1.4, PFD0020c	A	833	73.75	52.5	Unknown	(1, 2)
DC38	PF3D7_0412400_DBLα0.17	MAL4P2.56, PFD0615c	C	1340	87.5	80	Unknown	(1, 2)
DC39	PF3D7_0412400_CIDRα3.1	MAL4P2.56, PFD0615c	C	938	97.5	6.25	CD36	(1, 2)
DC40	PF3D7_0412400_DBLδ1	MAL4P2.56, PFD0615c	C	1355	82.5	32.5	Unknown	(1, 2)
DC41	PF3D7_0412400_CIDRβ1	MAL4P2.56, PFD0615c	C	806	88.75	37.5	Unknown	(1, 2)
DC42	PF3D7_0412700_DBLα0.1	MAL4P2.58, PFD0625c	C	1418	88.75	5	Unknown	(1, 2)
DC43	PF3D7_0412700_CIDRα3.2	MAL4P2.58, PFD0625c	C	845	93.75	43.75	CD36	(1, 2)
DC44	PF3D7_0412700_DBLδ1	MAL4P2.58, PFD0625c	C	1649	92.5	57.5	Unknown	(1, 2)
DC45	PF3D7_0412700_CIDRβ1	MAL4P2.58, PFD0625c	C	785	93.75	58.75	Unknown	(1, 2)
DC46	PF3D7_0412900_DBLα0.1	PFD0630c	C	1334	83.75	55	Unknown	(1, 2)
DC47	PF3D7_0412900_CIDRα3.1	PFD0630c	C	848	86.25	27.5	CD36	(1, 2)
DC48	PF3D7_0412900_DBLδ1	PFD0630c	C	1757	88.75	12.5	Unknown	(1, 2)
DC49	PF3D7_0412900_CIDRγ2	PFD0630c	C	821	80	57.5	Unknown	(1, 2)
DC50	PF3D7_0413100_DBLα0.1	PFD0635c	B/C	1340	88.75	6.25	Unknown	(1, 2)
DC51	PF3D7_0413100_CIDRα3.1	PFD0635c	B/C	878	92.5	6.25	CD36	(1, 2)
DC52	PF3D7_0413100_DBLδ1	PFD0635c	B/C	1757	95	0	Unknown	(1, 2)
DC53	PF3D7_0413100_CIDRγ2	PFD0635c	B/C	821	70	53.75	Unknown	(1, 2)
DC54	PF3D7_0420700_DBLα0.1	MAL4P1.194, PFD0995c	C	1322	92.5	11.25	Unknown	(1, 2)
DC55	PF3D7_0420700_CIDRα3.2	MAL4P1.194, PFD0995c	C	896	95	81.25	CD36	(1, 2)
DC56	PF3D7_0420700_DBLδ1	MAL4P1.194, PFD0995c	C	1337	97.5	1.25	Unknown	(1, 2)
DC57	PF3D7_0420700_CIDRγ6	MAL4P1.194, PFD0995c	C	767	98.75	8.75	Unknown	(1, 2)
DC58	PF3D7_0420900_DBLα0.1	MAL4P1.195, PFD1000c	C	1322	92.5	5	Unknown	(1, 2)
DC59	PF3D7_0420900_CIDRα3.2	MAL4P1.195, PFD1000c	C	896	92.5	0	CD36	(1, 2)
DC60	PF3D7_0420900_DBLδ1	MAL4P1.195, PFD1000c	C	1397	98.75	21.25	Unknown	(1, 2)
DC61	PF3D7_0420900_CIDRγ11	MAL4P1.195, PFD1000c	C	839	82.5	47.5	Unknown	(1, 2)
DC62	PF3D7_0421100_DBLα0.8	MAL4P1.196, PFD1005c	B/C	1214	91.25	12.5	Unknown	(1, 2)
DC63	PF3D7_0421100_CIDRα4	MAL4P1.196, PFD1005c	B/C	845	98.75	7.5	CD36	(1, 2)
DC64	PF3D7_0421100_DBLδ1	MAL4P1.196, PFD1005c	B/C	1487	82.5	13.75	Unknown	(1, 2)
DC65	PF3D7_0421100_CIDRγ11	MAL4P1.196, PFD1005c	B/C	839	95	28.75	Unknown	(1, 2)
DC66	PF3D7_0421300_DBLα0.24	MAL4P1.198, PFD1015c	C	1277	98.75	35	Unknown	(1, 2)
DC67	PF3D7_0421300_CIDRα3.4	MAL4P1.198, PFD1015c	C	878	91.25	20	CD36	(1, 2)
DC68	PF3D7_0421300_DBLδ1	MAL4P1.198, PFD1015c	C	1553	98.75	22.5	Unknown	(1, 2)
DC69	PF3D7_0421300_CIDRβ1	MAL4P1.198, PFD1015c	C	734	87.5	0	Unknown	(1, 2)
DC70	PF3D7_0425800_DBLα1.4	MAL4P1.242, MAL7P1.1, MAL8P1.207, PFD1235w	A	1217	80	1.25	Unknown	(1, 2)
DC71	PF3D7_0425800_CIDRα1.6	MAL4P1.242, MAL7P1.1, MAL8P1.207, PFD1235w	A	749	95	27.5	EPCR	(1, 2)
DC72	PF3D7_0425800_DBLβ3	MAL4P1.242, MAL7P1.1, MAL8P1.207, PFD1235w	A	1454	92.5	62.5	ICAM-1	(1, 2)
DC73	PF3D7_0425800_DBLβ3	MAL4P1.242, MAL7P1.1, MAL8P1.207, PFD1235w	A	1358	83.75	53.75	ICAM-1	(1, 2)
DC74	PF3D7_0425800_DBLγ13	MAL4P1.242, MAL7P1.1, MAL8P1.207, PFD1235w	A	1148	90	78.75	Unknown	(1, 2)
DC75	PF3D7_0425800_DBLδ1	MAL4P1.242, MAL7P1.1, MAL8P1.207, PFD1235w	A	1508	95	17.5	Unknown	(1, 2)
DC76	PF3D7_0425800_CIDRβ5	MAL4P1.242, MAL7P1.1, MAL8P1.207, PFD1235w	A	737	96.25	82.5	Unknown	(1, 2)
DC77	PF3D7_0426000_DBLα0.14	MAL4P1.244, PFD1245c	B	1277	87.5	27.5	Unknown	(1, 2)
DC78	PF3D7_0426000_CIDRα4	MAL4P1.244, PFD1245c	B	764	0	1.25	CD36	(1, 2)
DC79	PF3D7_0426000_DBLδ1	MAL4P1.244, PFD1245c	B	1394	65	26.25	Unknown	(1, 2)
DC80	PF3D7_0426000_CIDRβ1	MAL4P1.244, PFD1245c	B	773	93.75	1.25	Unknown	(1, 2)
DC81	PF3D7_0500100_DBLα0.11	MAL5P1.2, PFE0005w	B	1313	92.5	0	Unknown	(1, 2)
DC82	PF3D7_0500100_CIDRα2.4	MAL5P1.2, PFE0005w	B	770	87.5	15	CD36	(1, 2)
DC83	PF3D7_0500100_DBLδ1	MAL5P1.2, PFE0005w	B	1604	98.75	65	Unknown	(1, 2)
DC84	PF3D7_0500100_CIDRβ1	MAL5P1.2, PFE0005w	B	764	91.25	73.75	Unknown	(1, 2)
DC85	PF3D7_0533100_DBLα1.4	MAL5P1.322, PFE1640w	var1	1187	67.5	0	CSA	(2)
DC86	PF3D7_0533100_CIDRα1.3	MAL5P1.322, PFE1640w	var1	755	95	21.25	CSA	(2)
DC87	PF3D7_0533100_DBLβ1	MAL5P1.322, PFE1640w	var1	1445	88.75	25	CSA	(2)
DC88	PF3D7_0533100_DBLγ15	MAL5P1.322, PFE1640w	var1	1091	72.5	75	CSA	(2)
DC89	PF3D7_0533100_DBL5	MAL5P1.322, PFE1640w	var1	1049	87.5	55	CSA	(2)
DC90	PF3D7_0533100_DBLγ8	MAL5P1.322, PFE1640w	var1	1124	93.75	15	CSA	(2)
DC91	PF3D7_0533100_DBLz1	MAL5P1.322, PFE1640w	var1	1268	57.5	42.5	CSA	(2)
DC92	PF3D7_0533100_DBLe1	MAL5P1.322, PFE1640w	var1	815	91.25	45	CSA	(2)
DC93	PF3D7_0600200_DBLα2	2270.t00002, MAL6P1.316, PFF0010w	B/A	1178	86.25	23.75	Unknown	(1, 2)
DC94	PF3D7_0600200_CIDRα1.8	2270.t00002, MAL6P1.316, PFF0010w	B/A	767	98.75	55	EPCR	(1, 2)
DC95	PF3D7_0600200_DBLβ13	2270.t00002, MAL6P1.316, PFF0010w	B/A	1448	100	5	Unknown	(1, 2)
DC96	PF3D7_0600200_DBLγ4	2270.t00002, MAL6P1.316, PFF0010w	B/A	1160	91.25	2.5	Unknown	(1, 2)
DC97	PF3D7_0600200_DBLz3	2270.t00002, MAL6P1.316, PFF0010w	B/A	1283	88.75	37.5	Unknown	(1, 2)
DC98	PF3D7_0600200_DBLe12	2270.t00002, MAL6P1.316, PFF0010w	B/A	938	88.75	5	Unknown	(1, 2)
DC99	PF3D7_0600400_DBLα1.3	2270.t00005, MAL6P1.314, PFF0020c	A	1205	88.75	7.5	Unknown	(1, 2)
DC100	PF3D7_0600400_DBLe8	2270.t00005, MAL6P1.314, PFF0020c	A	890	93.75	88.75	Unknown	(1, 2)
DC101	PF3D7_0617400_DBLα0.21	2270.t00065, MAL6P1.252, PFF0845c	C	1211	90	38.75	Unknown	(1, 2)
DC102	PF3D7_0617400_CIDRα2.1	2270.t00065, MAL6P1.252, PFF0845c	C	728	47.5	1.25	CD36	(1, 2)
DC103	PF3D7_0617400_DBLβ4	2270.t00065, MAL6P1.252, PFF0845c	C	1346	90	76.25	Unknown	(1, 2)
DC104	PF3D7_0617400_DBLδ1	2270.t00065, MAL6P1.252, PFF0845c	C	1379	88.75	1.25	CD36	(1, 2)
DC105	PF3D7_0617400_CIDRβ1	2270.t00065, MAL6P1.252, PFF0845c	C	758	97.5	32.5	Unknown	(1, 2)
DC106	PF3D7_0632500_DBLα0.6	2270.t00320, MAL6P1.4, PFF1580c	B/A	1349	100	65	Unknown	(1, 2)
DC107	PF3D7_0632500_CIDRα3.2	2270.t00320, MAL6P1.4, PFF1580c	B/A	914	0	46.25	CD36	(1, 2)
DC108	PF3D7_0632500_DBLβ5	2270.t00320, MAL6P1.4, PFF1580c	B/A	1412	100	13.75	ICAM-1	(1, 2)
DC109	PF3D7_0632500_DBLγ1	2270.t00320, MAL6P1.4, PFF1580c	B/A	1106	95	77.5	Unknown	(1, 2)
DC110	PF3D7_0632500_DBLδ4	2270.t00320, MAL6P1.4, PFF1580c	B/A	1301	67.5	6.25	Unknown	(1, 2)
DC111	PF3D7_0632500_CIDRγ1	2270.t00320, MAL6P1.4, PFF1580c	B/A	743	91.25	65	Unknown	(1, 2)
DC112	PF3D7_0632500_DBLe7	2270.t00320, MAL6P1.4, PFF1580c	B/A	1037	1.25	20	Unknown	(1, 2)
DC113	PF3D7_0632500_DBLe2	2270.t00320, MAL6P1.4, PFF1580c	B/A	851	96.25	35	Unknown	(1, 2)
DC114	PF3D7_0632800_DBLα0.8	2270.t00323, MAL6P1.1, PFF1595c	B	1232	91.25	5	Unknown	(1, 2)
DC115	PF3D7_0632800_CIDRα4	2270.t00323, MAL6P1.1, PFF1595c	B	830	100	62.5	CD36	(1, 2)
DC116	PF3D7_0632800_DBLδ1	2270.t00323, MAL6P1.1, PFF1595c	B	1598	92.5	23.75	Unknown	(1, 2)
DC117	PF3D7_0632800_CIDRβ1	2270.t00323, MAL6P1.1, PFF1595c	B	761	86.25	27.5	Unknown	(1, 2)
DC118	PF3D7_0700100_DBLα0.1	MAL8P1.220	B	1331	76.25	46.25	Unknown	(1, 2)
DC119	PF3D7_0700100_CIDRα3.1	MAL8P1.220	B	941	98.75	11.25	CD36	(1, 2)
DC120	PF3D7_0700100_DBLδ1	MAL8P1.220	B	1697	97.5	30	Unknown	(1, 2)
DC121	PF3D7_0700100_CIDRβ1	MAL8P1.220	B	755	93.75	23.75	Unknown	(1, 2)
DC122	PF3D7_0711700_DBLα0.1	PF07_0048	C	1307	87.5	21.25	Unknown	(1, 2)
DC123	PF3D7_0711700_CIDRα3.2	PF07_0048	C	893	80	83.75	CD36	(1, 2)
DC124	PF3D7_0711700_DBLδ1	PF07_0048	C	1472	98.75	70	Unknown	(1, 2)
DC125	PF3D7_0711700_CIDRβ6	PF07_0048	C	731	96.25	20	Unknown	(1, 2)
DC126	PF3D7_0712000_DBLα0.17	PF07_0049	C	1328	85	12.5	Unknown	(1, 2)
DC127	PF3D7_0712000_CIDRα3.1	PF07_0049	C	938	97.5	5	CD36	(1, 2)
DC128	PF3D7_0712000_DBLδ1	PF07_0049	C	1547	97.5	52.5	Unknown	(1, 2)
DC130	PF3D7_0712300_DBLα0.1	MAL7P1.50	B/C	1331	97.5	1.25	Unknown	(1, 2)
DC131	PF3D7_0712300_CIDRα0.1	MAL7P1.50	B/C	857	97.5	5	CD36	(1, 2)
DC132	PF3D7_0712300_DBLδ1	MAL7P1.50	B/C	1610	87.5	22.5	Unknown	(1, 2)
DC133	PF3D7_0712300_CIDRγ10	MAL7P1.50	B/C	770	91.25	65	Unknown	(1, 2)
DC134	PF3D7_0712400_DBLα0.18	PF07_0050	B/C	1223	82.5	22.5	Unknown	(1, 2)
DC135	PF3D7_0712400_CIDRα6	PF07_0050	B/C	770	92.5	78.75	CD36	(1, 2)
DC136	PF3D7_0712400_DBLβ6	PF07_0050	B/C	1358	91.25	55	Unknown	(1, 2)
DC137	PF3D7_0712400_DBLγ9	PF07_0050	B/C	1148	92.5	76.25	Unknown	(1, 2)
DC138	PF3D7_0712600_DBLα0.1	PF07_0051	C	1361	77.5	80	Unknown	(1, 2)
DC139	PF3D7_0712600_CIDRα3.1	PF07_0051	C	944	98.75	50	CD36	(1, 2)
DC140	PF3D7_0712600_DBLδ1	PF07_0051	C	1490	98.75	27.5	Unknown	(1, 2)
DC141	PF3D7_0712600_CIDRβ1	PF07_0051	C	755	97.5	1.25	Unknown	(1, 2)
DC142	PF3D7_0712800_DBLα0.9	MAL7P1.55	B/C	1217	93.75	66.25	Unknown	(1, 2)
DC143	PF3D7_0712800_CIDRα2.4	MAL7P1.55	B/C	734	98.75	30	CD36	(1, 2)
DC144	PF3D7_0712800_DBLδ1	MAL7P1.55	B/C	1589	93.75	87.5	Unknown	(1, 2)
DC145	PF3D7_0712800_CIDRγ5	MAL7P1.55	B/C	785	97.5	0	Unknown	(1, 2)
DC146	PF3D7_0712900_DBLα0.20	MAL7P1.56	C	1361	88.75	26.25	Unknown	(1, 2)
DC147	PF3D7_0712900_CIDRα3.1	MAL7P1.56	C	896	87.5	1.25	CD36	(1, 2)
DC148	PF3D7_0712900_DBLδ1	MAL7P1.56	C	1538	93.75	2.5	Unknown	(1, 2)
DC149	PF3D7_0712900_CIDRβ1	MAL7P1.56	C	767	83.75	58.75	Unknown	(1, 2)
DC150	PF3D7_0733000_DBLα0.16	MAL7P1.187, PF07_0139	B	1253	86.25	0	Unknown	(1, 2)
DC151	PF3D7_0733000_CIDRα3.4	MAL7P1.187, PF07_0139	B	980	93.75	45	CD36	(1, 2)
DC152	PF3D7_0733000_DBLδ1	MAL7P1.187, PF07_0139	B	1460	90	3.75	Unknown	(1, 2)
DC153	PF3D7_0733000_CIDRβ1	MAL7P1.187, PF07_0139	B	761	93.75	3.75	Unknown	(1, 2)
DC154	PF3D7_0733000_DBLe4	MAL7P1.187, PF07_0139	B	965	90	1.25	Unknown	(1, 2)
DC155	PF3D7_0800100_DBLα0.9	MAL8P1.168, PF08_0142	B	1244	88.75	61.25	Unknown	(1, 2)
DC156	PF3D7_0800100_CIDRα2.11	MAL8P1.168, PF08_0142	B	743	91.25	56.25	CD36	(1, 2)
DC157	PF3D7_0800100_DBLδ1	MAL8P1.168, PF08_0142	B	1433	98.75	5	Unknown	(1, 2)
DC158	PF3D7_0800100_CIDRβ1	MAL8P1.168, PF08_0142	B	752	91.25	20	Unknown	(1, 2)
DC159	PF3D7_0800200_DBLα1.6	MAL8P1.167, PF08_0141	A	1160	87.5	5	Rosetting	(1, 2)
DC160	PF3D7_0800200_CIDRδ2	MAL8P1.167, PF08_0141	A	764	90	1.25	Rosetting	(1, 2)
DC161	PF3D7_0800200_DBLβ6	MAL8P1.167, PF08_0141	A	1439	88.75	73.75	ICAM-1	(1, 2)
DC162	PF3D7_0800200_DBLγ14	MAL8P1.167, PF08_0141	A	1169	91.25	46.25	Rosetting	(1, 2)
DC163	PF3D7_0800200_DBLz5	MAL8P1.167, PF08_0141	A	1286	91.25	63.75	Rosetting	(1, 2)
DC164	PF3D7_0800200_DBLe4	MAL8P1.167, PF08_0141	A	920	82.5	10	Rosetting	(1, 2)
DC165	PF3D7_0800300_DBLα2	MAL8P1.166, PF08_0140	B/A	1211	75	71.25	Unknown	(1, 2)
DC166	PF3D7_0800300_CIDRα1.6	MAL8P1.166, PF08_0140	B/A	746	96.25	1.25	EPCR	(1, 2)
DC167	PF3D7_0800300_DBLβ1	MAL8P1.166, PF08_0140	B/A	1358	2.5	68.75	Unknown	(1, 2)
DC168	PF3D7_0800300_DBLγ4	MAL8P1.166, PF08_0140	B/A	1145	85	17.5	Unknown	(1, 2)
DC169	PF3D7_0800300_DBLδ1	MAL8P1.166, PF08_0140	B/A	1370	98.75	0	Unknown	(1, 2)
DC170	PF3D7_0800300_CIDRβ1	MAL8P1.166, PF08_0140	B/A	788	87.5	61.25	Unknown	(1, 2)
DC171	PF3D7_0808600_DBLα0.15	MAL8P1.119, PF08_0107	C	1322	88.75	87.5	Unknown	(1, 2)
DC172	PF3D7_0808600_CIDRα3.2	MAL8P1.119, PF08_0107	C	911	93.75	30	CD36	(1, 2)
DC173	PF3D7_0808600_DBLδ1	MAL8P1.119, PF08_0107	C	1556	50	90	Unknown	(1, 2)
DC174	PF3D7_0808600_CIDRγ2	MAL8P1.119, PF08_0107	C	776	27.5	52.5	Unknown	(1, 2)
DC175	PF3D7_0808700_DBLα0.2	MAL8P1.118, PF08_0106	B/C	1298	0	77.5	Unknown	(1, 2)
DC176	PF3D7_0808700_CIDRα3.1	MAL8P1.118, PF08_0106	B/C	854	100	57.5	CD36	(1, 2)
DC177	PF3D7_0808700_DBLδ1	MAL8P1.118, PF08_0106	B/C	1505	90	15	Unknown	(1, 2)
DC178	PF3D7_0808700_CIDRβ1	MAL8P1.118, PF08_0106	B/C	803	62.5	72.5	Unknown	(1, 2)
DC179	PF3D7_0809100_DBLα0.12	PF08_0103	B/C	1250	1.25	66.25	Unknown	(1, 2)
DC180	PF3D7_0809100_CIDRα2.2	PF08_0103	B/C	773	93.75	68.75	CD36	(1, 2)
DC181	PF3D7_0809100_DBLδ1	PF08_0103	B/C	1529	91.25	6.25	Unknown	(1, 2)
DC182	PF3D7_0809100_CIDRβ1	PF08_0103	B/C	773	93.75	15	Unknown	(1, 2)
DC183	PF3D7_0833500_DBLα0.17	MAL7P1.212	B	1337	83.75	41.25	Unknown	(1, 2)
DC184	PF3D7_0833500_CIDRα3.1	MAL7P1.212	B	932	0	5	CD36	(1, 2)
DC185	PF3D7_0833500_DBLδ1	MAL7P1.212	B	1595	82.5	66.25	Unknown	(1, 2)
DC186	PF3D7_0833500_CIDRβ1	MAL7P1.212	B	779	83.75	0	Unknown	(1, 2)
DC187	PF3D7_0900100_DBLα0.16	PFI0005w	B	1310	88.75	60	Unknown	(1, 2)
DC188	PF3D7_0900100_CIDRα3.4	PFI0005w	B	887	93.75	68.75	CD36	(1, 2)
DC189	PF3D7_0900100_DBLδ1	PFI0005w	B	1601	100	55	Unknown	(1, 2)
DC190	PF3D7_0900100_CIDRγ12	PFI0005w	B	824	96.25	1.25	Unknown	(1, 2)
DC191	PF3D7_0937600_DBLα1.3	PFI1820w	A/Var3	1202	93.75	23.75	Unknown/DC3	(1, 2)
DC192	PF3D7_0937600_DBLe8	PFI1820w	A	890	93.75	16.25	Unknown/DC3	(1, 2)
DC193	PF3D7_0937800_DBLα0.1	PFI1830c	B	1313	67.5	6.25	CD36	(1, 2)
DC194	PF3D7_0937800_CIDRα3.1	PFI1830c	B	905	96.25	1.25	CD36	(1, 2)
DC195	PF3D7_0937800_DBLδ1	PFI1830c	B	1535	77.5	85	Unknown	(1, 2)
DC196	PF3D7_0937800_CIDRγ5	PFI1830c	B	785	87.5	5	Unknown	(1, 2)
DC197	PF3D7_1000100_DBLα0.20	PF10_0001	B	1274	87.5	2.5	Unknown	(1, 2)
DC198	PF3D7_1000100_CIDRα3.1	PF10_0001	B	953	98.75	3.75	CD36	(1, 2)
DC199	PF3D7_1000100_DBLδ1	PF10_0001	B	1634	61.25	0	Unknown	(1, 2)
DC200	PF3D7_1000100_CIDRγ4	PF10_0001	B	800	86.25	40	Unknown	(1, 2)
DC201	PF3D7_1041300_DBLα0.9	1398.t00021, PF10_0406	B	1223	93.75	55	Unknown	(1, 2)
DC202	PF3D7_1041300_CIDRα2.7	1398.t00021, PF10_0406	B	812	95	0	CD36	(1, 2)
DC203	PF3D7_1041300_DBLδ1	1398.t00021, PF10_0406	B	1682	87.5	71.25	Unknown	(1, 2)
DC204	PF3D7_1041300_CIDRβ1	1398.t00021, PF10_0406	B	767	86.25	93.75	Unknown	(1, 2)
DC205	PF3D7_1100100_DBLα0.15	PF11_0007	B	1265	76.25	16.25	Unknown	(1, 2)
DC206	PF3D7_1100100_CIDRα3.2	PF11_0007	B	944	93.75	52.5	CD36	(1, 2)
DC207	PF3D7_1100100_DBLδ1	PF11_0007	B	1556	97.5	3.75	Unknown	(1, 2)
DC208	PF3D7_1100100_CIDRβ1	PF11_0007	B	758	98.75	80	Unknown	(1, 2)
DC209	PF3D7_1100200_DBLα1.5	PF11_0008	A	1208	87.5	85	Rosetting	(1, 2)
DC210	PF3D7_1100200_CIDRγ3	PF11_0008	A	764	93.75	52.5	Rosetting	(1, 2)
DC211	PF3D7_1100200_DBLγ12	PF11_0008	A	1043	92.5	82.5	PECAM-1	(2, 3)
DC212	PF3D7_1100200_DBLδ5	PF11_0008	A	1247	100	16.25	PECAM-1	(2, 3)
DC213	PF3D7_1100200_CIDRβ4	PF11_0008	A	767	93.75	30	PECAM-1	(2, 3)
DC214	PF3D7_1100200_DBLβ9	PF11_0008	A	1370	77.5	11.25	PECAM-1	(2, 3)
DC215	PF3D7_1150400_DBLα1.7	PF11_0521	A	1196	95	82.5	Unknown	(1, 2)
DC216	PF3D7_1150400_CIDRα1.4	PF11_0521	A	749	92.5	82.5	EPCR	(1, 2)
DC217	PF3D7_1150400_DBLβ3	PF11_0521	A	1460	97.5	31.25	ICAM-1	(1, 2)
DC218	PF3D7_1150400_DBLβ6	PF11_0521	A	1343	96.25	1.25	Unknown	(1, 2)
DC219	PF3D7_1150400_DBLδ3	PF11_0521	A	1280	97.5	16.25	Unknown	(1, 2)
DC220	PF3D7_1150400_CIDRγ2	PF11_0521	A	773	56.25	3.75	Unknown	(1, 2)
DC221	PF3D7_1200100_DBLα0.9	2277.t00001, MAL12P1.1, PFL0005w	B	1262	95	6.25	Unknown	(1, 2)
DC222	PF3D7_1200100_CIDRα2.2	2277.t00001, MAL12P1.1, PFL0005w	B	761	93.75	73.75	CD36	(1, 2)
DC223	PF3D7_1200100_DBLδ1	2277.t00001, MAL12P1.1, PFL0005w	B	1487	97.5	51.25	Unknown	(1, 2)
DC224	PF3D7_1200100_CIDRβ1	2277.t00001, MAL12P1.1, PFL0005w	B	743	91.25	3.75	Unknown	(1, 2)
DC225	PF3D7_1200400_DBLα0.18	2277.t00004, MAL12P1.4, PFL0020w	B/A	1199	91.25	71.25	Unknown	(1, 2)
DC226	PF3D7_1200400_CIDRα5	2277.t00004, MAL12P1.4, PFL0020w	B/A	758	98.75	5	CD36	(1, 2)
DC227	PF3D7_1200400_DBLβ5	2277.t00004, MAL12P1.4, PFL0020w	B/A	1427	92.5	28.75	ICAM-1	(1, 2)
DC228	PF3D7_1200400_DBLγ14	2277.t00004, MAL12P1.4, PFL0020w	B/A	1166	90	20	Unknown	(1, 2)
DC229	PF3D7_1200400_DBLz5	2277.t00004, MAL12P1.4, PFL0020w	B/A	1268	88.75	45	Unknown	(1, 2)
DC230	PF3D7_1200400_DBLe4	2277.t00004, MAL12P1.4, PFL0020w	B/A	899	25	25	Unknown	(1, 2)
DC231	PF3D7_1200600_DBLpam1	2277.t00006, MAL12P1.6, PFL0030c	Var2	1127	96.25	0	CSA	(2)
DC232	PF3D7_1200600_DBLpam2	2277.t00006, MAL12P1.6, PFL0030c	Var2	1295	87.5	2.5	CSA	(2)
DC233	PF3D7_1200600_CIDRpam	2277.t00006, MAL12P1.6, PFL0030c	Var2	683	92.5	11.25	CSA	(2)
DC234	PF3D7_1200600_DBLpam3	2277.t00006, MAL12P1.6, PFL0030c	Var2	1040	87.5	3.75	CSA	(2)
DC235	PF3D7_1200600_DBLepam4	2277.t00006, MAL12P1.6, PFL0030c	Var2	1034	90	47.5	CSA	(2)
DC236	PF3D7_1200600_DBLepam5	2277.t00006, MAL12P1.6, PFL0030c	Var2	905	90	31.25	CSA	(2)
DC237	PF3D7_1200600_DBLe10	2277.t00006, MAL12P1.6, PFL0030c	Var2	935	91.25	57.5	CSA	(2)
DC238	PF3D7_1219300_DBLα0.16	2277.t00187, MAL12P1.188, PFL0935c	B	1310	92.5	51.25	Unknown	(1, 2)
DC239	PF3D7_1219300_CIDRα3.4	2277.t00187, MAL12P1.188, PFL0935c	B	902	97.5	18.75	CD36	(1, 2)
DC240	PF3D7_1219300_DBLδ1	2277.t00187, MAL12P1.188, PFL0935c	B	1580	93.75	75	Unknown	(1, 2)
DC241	PF3D7_1219300_CIDRγ12	2277.t00187, MAL12P1.188, PFL0935c	B	797	86.25	66.25	Unknown	(1, 2)
DC242	PF3D7_1240300_DBLα0.7	2277.t00390, MAL12P1.388, PFL1950w	B/C	1247	96.25	8.75	Unknown	(1, 2)
DC243	PF3D7_1240300_CIDRα4	2277.t00390, MAL12P1.388, PFL1950w	B/C	773	96.25	48.75	CD36	(1, 2)
DC244	PF3D7_1240300_DBLβ8	2277.t00390, MAL12P1.388, PFL1950w	B/C	1400	91.25	15	Unknown	(1, 2)
DC245	PF3D7_1240300_DBLδ1	2277.t00390, MAL12P1.388, PFL1950w	B/C	1547	93.75	2.5	Unknown	(1, 2)
DC246	PF3D7_1240300_CIDRβ1	2277.t00390, MAL12P1.388, PFL1950w	B/C	773	97.5	2.5	Unknown	(1, 2)
DC247	PF3D7_1240400_DBLα0.16	2277.t00391, MAL12P1.389, PFL1955w	B/C	1307	92.5	37.5	Unknown	(1, 2)
DC248	PF3D7_1240400_CIDRα3.4	2277.t00391, MAL12P1.389, PFL1955w	B/C	908	93.75	21.25	CD36	(1, 2)
DC249	PF3D7_1240400_DBLδ1	2277.t00391, MAL12P1.389, PFL1955w	B/C	1637	96.25	5	Unknown	(1, 2)
DC250	PF3D7_1240400_CIDRβ1	2277.t00391, MAL12P1.389, PFL1955w	B/C	755	95	63.75	Unknown	(1, 2)
DC251	PF3D7_1240600_DBLα0.20	2277.t00392, MAL12P1.390, PFL1960w	C	1376	96.25	30	Unknown	(1, 2)
DC252	PF3D7_1240600_CIDRα3.1	2277.t00392, MAL12P1.390, PFL1960w	C	1235	97.5	80	CD36	(1, 2)
DC253	PF3D7_1240600_DBLδ1	2277.t00392, MAL12P1.390, PFL1960w	C	1511	87.5	17.5	Unknown	(1, 2)
DC254	PF3D7_1240600_CIDRβ1	2277.t00392, MAL12P1.390, PFL1960w	C	803	97.5	26.25	Unknown	(1, 2)
DC255	PF3D7_1255200_DBLα0.19	2277.t00531, MAL12P1.528, PFL2665c	B	1277	6.25	80	Unknown	(1, 2)
DC256	PF3D7_1255200_CIDRα2.3	2277.t00531, MAL12P1.528, PFL2665c	B	815	93.75	52.5	CD36	(1, 2)
DC257	PF3D7_1255200_DBLδ1	2277.t00531, MAL12P1.528, PFL2665c	B	1688	90	56.25	Unknown	(1, 2)
DC258	PF3D7_1255200_CIDRβ1	2277.t00531, MAL12P1.528, PFL2665c	B	773	95	55	Unknown	(1, 2)
DC259	PF3D7_1300100_DBLα0.11	MAL13P1.1, PF13_0001	B	1313	90	77.5	Unknown	(1, 2)
DC260	PF3D7_1300100_CIDRα2.4	MAL13P1.1, PF13_0001	B	770	92.5	77.5	CD36	(1, 2)
DC261	PF3D7_1300100_DBLδ1	MAL13P1.1, PF13_0001	B	1445	72.5	0	Unknown	(1, 2)
DC262	PF3D7_1300100_CIDRβ1	MAL13P1.1, PF13_0001	B	761	95	27.5	Unknown	(1, 2)
DC263	PF3D7_1300300_DBLα1.6	PF13_0003	A	1175	80	0	Rosetting	(1, 2)
DC264	PF3D7_1300300_CIDRδ1	PF13_0003	A	764	0	56.25	Rosetting	(1, 2)
DC265	PF3D7_1300300_DBLβ3	PF13_0003	A	1340	93.75	37.5	ICAM-1	(1, 2)
DC266	PF3D7_1300300_DBLγ12	PF13_0003	A	1067	93.75	78.75	PECAM-1	(2,3)
DC267	PF3D7_1300300_DBLδ5	PF13_0003	A	1229	93.75	72.5	PECAM-1	(2,3)
DC268	PF3D7_1300300_CIDRβ3	PF13_0003	A	764	97.5	35	PECAM-1	(2,3)
DC269	PF3D7_1300300_DBLβ9	PF13_0003	A	1385	100	26.25	PECAM-1	(2,3)
DC270	PF3D7_1373500_DBLα0.16	MAL13P1.356, PF13_0364	B	1358	31.25	2.5	Unknown	(1, 2)
DC271	PF3D7_1373500_CIDRα3.4	MAL13P1.356, PF13_0364	B	959	97.5	76.25	CD36	(1, 2)
DC272	PF3D7_1373500_DBLδ1	MAL13P1.356, PF13_0364	B	1445	96.25	28.75	Unknown	(1, 2)
DC273	PF3D7_1373500_CIDRβ6	MAL13P1.356, PF13_0364	B	761	95	41.25	Unknown	(1, 2)
Supplementary References
1. Jensesn AR, Adams Y, Hviid L. Cerebral Plasmodium falciparum malaria: The role of PfEMP1 in its pathogensis and immunity, and PfEMP1-based vaccines to prevent it. Immunological reviews. 2020 Jan;293(1):230-52
2. Rask TS, Hansen DA, Theander TG, Gorm Pederson A, Lavsten T. Plasmodium falciparum erythocyte membrane protein 1 diversity in seven genomes-divide and conquer. PLoS computational biology. 2010 Sep 16;6(9):e1000933
3. Berger SS, Turner L, Wang CW, Peterson JE, Kraft M, Lusingu JP,Mmbando B, Marquard AM, Bengtsson DB, Hviid L, Nielsen MA. Plasmodium falciparum expressing domain casette 5 type PfEMP1 (DC5-PfEMP1) bind PECAM1. PLoS one. 2013 Jul 9;8(7):e69117
