# Supplementary material for: IgG and IgM responses to PfEMP1 domains associated with semi-immunity to clinical malaria in Burkinabe children under five
Source: Front Immunol. 2026 Apr 2;17:1781670. doi: 10.3389/fimmu.2026.1781670 (PMC13083013; doi:10.3389/fimmu.2026.1781670)
Supplement: Supplementary file 1 [file DataSheet1.zip › Data Sheet 1/SupplementaryMaterials_Frontiers/Supplementary Table 2.xlsx]

## Sheet: ASC_IgG
Supplementary Table 2: Log transformed IgG responses_Pre-malaria Season
Plasma_ID	Gender	Age in years	Age in months	Duration_of_follow_up	Episode	RpT	PF3D7_0100100_DBLα0.11	PF3D7_0100100_CIDRα2.8	PF3D7_0100100_DBLδ1	PF3D7_0100100_CIDRβ1	PF3D7_0100300_DBLα1.3	PF3D7_0100300_DBLe8	PF3D7_0115700_DBLα0.5	PF3D7_0115700_CIDRα2.8	PF3D7_0115700_DBLδ1	PF3D7_0115700_CIDRβ1	PF3D7_0200100_DBLα0.7	PF3D7_0200100_CIDRα2.2	PF3D7_0200100_DBLγ11	PF3D7_0223500_CIDRα3.4	PF3D7_0223500_DBLδ1	PF3D7_0223500_CIDRβ1	PF3D7_0300100_DBLα0.9	PF3D7_0300100_CIDRα2.4	PF3D7_0300100_DBLδ1	PF3D7_0300100_CIDRβ1	PF3D7_0324900_DBLα0.9	PF3D7_0324900_CIDRα2.1	PF3D7_0324900_DBLδ1	PF3D7_0324900_CIDRβ7	PF3D7_0400100_DBLα0.5	PF3D7_0400100_CIDRα2.10	PF3D7_0400100_DBLγ5	PF3D7_0400100_DBLδ	PF3D7_0400100_CIDRβ1	PF3D7_0400400_DBLα1.2	PF3D7_0400400_CIDRα1.1	PF3D7_0400400_DBLβ12	PF3D7_0400400_DBLγ6	PF3D7_0400400_DBLγ11	PF3D7_0400400_DBLδ1	PF3D7_0400400_CIDRγ8	PF3D7_0412400_DBLα0.17	PF3D7_0412400_CIDRα3.1	PF3D7_0412400_DBLδ1	PF3D7_0412400_CIDRβ1	PF3D7_0412700_DBLα0.1	PF3D7_0412700_CIDRα3.2	PF3D7_0412700_DBLδ1
1	F	2.69167	32.3	387	4	0.0145455	0.305473	0.537354	0.658767	0.387833	0.484816	0.512073	0.537354	0.305473	0.641392	0.512073	0.455284	0.423109	0.512073	1.08132	0.512073	0.455284	0.484816	0.484816	0.512073	0.623033	0.560902	0.455284	0.455284	0.582922	0.537354	0.484816	0.537354	0.537354	0.512073	0.423109	0.484816	0.537354	0.455284	0.512073	0.256636	0.537354	0.537354	0.582922	0.512073	0.582922	0.455284	0.582922	0.720097
2	M	2.36667	28.4	387	4	0.0145455	0.204933	0.486877	0.539349	0.486877	0.425319	0.514095	0.514095	0.514095	0.562879	0.514095	0.457405	0.457405	0.539349	1.14404	0.562879	0.425319	0.425319	0.457405	0.539349	0.562879	0.457405	0.486877	0.457405	0.390175	0.425319	0.539349	0.539349	0.539349	0.457405	0.539349	0.539349	0.35141	0.425319	0.584886	0.259902	0.539349	0.457405	0.605539	0.308303	0.514095	0.486877	0.562879	0.605539
3	M	2.91667	35	387	3	0.00990099	0.19382	0.400148	0.580997	0.483047	0.19382	0.443784	0.483047	0.443784	0.551152	0.400148	0.580997	0.443784	0.551152	1.26358	0.351205	0.400148	0.351205	0.400148	0.483047	0.483047	0.51865	0.19382	0.351205	0.351205	0.551152	0.443784	0.580997	0.400148	0.443784	0.634088	0.51865	0.580997	0.51865	0.483047	0.351205	0.19382	0.400148	0.680093	0.400148	0.351205	0.351205	0.483047	0.51865
4	M	1.675	20.1	383	1	0.0028169	0.19382	0.534332	1.21978	0.629297	0.406086	1.01683	0.568878	0.745267	1.11406	0.782016	0.958518	0.655963	0.814828	1.71467	0.680673	0.680673	0.600387	0.814828	0.496195	0.680673	0.96769	0.534332	0.568878	0.568878	0.949017	0.829979	1.01683	0.600387	0.453756	0.829979	0.814828	0.725142	0.814828	0.939168	0.600387	0.216533	0.764184	1.18257	0.629297	0.725142	0.798866	0.764184	0.629297
5	F	0.925	11.1	383	2	0.00611621	0.19382	0.51488	0.977406	0.387658	0.19382	0.387658	0.334161	0.434856	0.796206	0.387658	0.434856	0.200804	0.334161	1.47228	0.434856	0.334161	0.334161	0.200804	0.19382	0.272683	0.272683	0.19382	0.19382	0.19382	0.476963	0.272683	0.580737	0.19382	0.200804	0.200804	0.272683	0.334161	0.434856	0.705782	0.476963	0.334161	0.334161	0.763075	0.19382	0.434856	0.434856	0.272683	0.200804
6	F	1.325	15.9	383	5	0.0205761	0.19382	0.19382	0.573698	0.19382	0.19382	0.453103	0.22186	0.279198	0.573698	0.453103	0.329893	0.19382	0.416019	1.12662	0.329893	0.19382	0.375189	0.19382	0.279198	0.19382	0.329893	0.416019	0.19382	0.279198	0.487003	0.329893	0.416019	0.487003	0.329893	0.22186	0.375189	0.19382	0.375189	0.22186	0.19382	0.19382	0.375189	0.375189	0.453103	0.19382	0.19382	0.375189	0.22186
7	M	0.741667	8.9	383	3	0.0100334	0.207352	0.491848	0.752151	0.309972	0.491848	0.654882	0.519999	0.428568	0.722729	0.461481	0.519999	0.461481	0.491848	1.27808	0.491848	0.428568	0.570693	0.570693	0.461481	0.519999	0.570693	0.461481	0.353383	0.392703	0.570693	0.491848	0.593655	0.461481	0.392703	0.392703	0.593655	0.392703	0.546205	0.546205	0.491848	0.353383	0.546205	0.752151	0.428568	0.519999	0.461481	0.428568	0.461481
8	F	3.23333	38.8	383	1	0.0028169	0.19382	0.19382	1.00923	0.19382	0.471466	0.743032	0.423312	0.514198	0.983714	0.368389	0.618646	0.423312	0.781848	1.55159	0.618646	0.514198	0.647528	0.618646	0.514198	0.552501	0.743032	0.423312	0.19382	0.781848	0.743032	0.674134	0.816295	0.514198	0.587123	0.618646	0.514198	0.552501	0.552501	0.471466	0.304812	0.423312	0.514198	0.945311	0.618646	0.514198	0.423312	0.698764	0.423312
9	M	0.416667	5	383	5	0.0205761	0.347045	0.524979	0.718137	0.42808	0.19382	0.524979	0.664944	0.463162	0.734115	0.347045	0.624168	0.42808	0.524979	1.4549	0.389584	0.495329	0.524979	0.524979	0.299655	0.495329	0.552441	0.246354	0.42808	0.42808	0.601829	0.463162	0.683635	0.299655	0.495329	0.42808	0.524979	0.389584	0.463162	0.552441	0.42808	0.495329	0.577983	0.816065	0.577983	0.524979	0.299655	0.347045	0.524979
10	F	4.54167	54.5	383	1	0.0028169	0.402241	0.574812	0.934532	0.618253	0.574812	0.707897	0.550972	0.618253	1.08771	0.875932	0.656949	0.498156	0.69175	1.49925	0.436868	0.550972	0.525491	0.778562	0.436868	0.638135	0.707897	0.498156	0.468716	0.224809	0.765605	0.550972	0.85681	0.550972	0.322707	0.638135	0.550972	0.765605	0.778562	0.707897	0.364378	0.436868	0.574812	1.00759	0.436868	0.525491	0.574812	0.656949	0.364378
11	M	4.59167	55.1	383	1	0.0028169	0.492067	0.492067	0.754485	0.516091	0.516091	0.632914	0.538566	0.616057	0.692754	0.538566	0.466289	0.616057	0.616057	1.20832	0.538566	0.516091	0.516091	0.516091	0.375688	0.538566	0.579532	0.300223	0.492067	0.598294	0.579532	0.408434	0.678807	0.559664	0.438512	0.632914	0.492067	0.559664	0.692754	0.466289	0.466289	0.516091	0.538566	0.706114	0.579532	0.538566	0.438512	0.492067	0.408434
12	M	2.01667	24.2	355	5	0.0232558	0.309257	0.535198	0.901805	0.483626	0.483626	0.701266	0.55836	0.535198	1.02954	0.510363	0.600396	0.55836	0.580039	1.41232	0.637672	0.535198	0.454713	0.510363	0.483626	0.42329	0.654812	0.483626	0.35115	0.600396	0.753966	0.535198	0.788163	0.600396	0.42329	0.619568	0.600396	0.483626	0.637672	0.619568	0.388942	0.309257	0.671074	0.828268	0.535198	0.55836	0.55836	0.454713	0.580039
13	M	4.075	48.9	386	4	0.0145985	0.376609	0.421479	1.02791	0.421479	0.376609	0.829621	0.529978	0.559735	1.01083	0.497389	0.763485	0.497389	0.732133	1.58873	0.529978	0.421479	0.635733	0.559735	0.376609	0.421479	0.697106	0.497389	0.529978	0.198019	0.657554	0.697106	0.829621	0.559735	0.325642	0.657554	0.497389	0.612312	0.461445	0.657554	0.325642	0.266917	0.529978	0.901802	0.529978	0.657554	0.635733	0.587069	0.461445
14	F	2.44167	29.3	386	3	0.00993378	0.400481	0.362722	0.733889	0.548366	0.548366	0.653493	0.523067	0.495914	0.688002	0.495914	0.615117	0.572025	0.653493	1.30929	0.572025	0.434967	0.362722	0.434967	0.594224	0.400481	0.434967	0.466651	0.362722	0.362722	0.594224	0.495914	0.594224	0.434967	0.523067	0.572025	0.572025	0.362722	0.523067	0.400481	0.19382	0.362722	0.466651	0.671186	0.495914	0.594224	0.400481	0.434967	0.523067
15	F	1.33333	16	383	4	0.0147601	0.19382	0.478288	1.00236	0.442612	0.256723	0.767222	0.359959	0.442612	1.0336	0.510944	0.64127	0.31145	0.568806	1.51397	0.359959	0.31145	0.478288	0.541003	0.478288	0.359959	0.594635	0.31145	0.403392	0.31145	0.662437	0.256723	0.701184	0.594635	0.31145	0.510944	0.594635	0.403392	0.821857	0.541003	0.359959	0.31145	0.541003	0.898682	0.403392	0.594635	0.403392	0.618725	0.478288
16	M	2.35833	28.3	386	3	0.00993378	0.19382	0.268464	0.985741	0.433336	0.433336	0.772875	0.385777	0.513255	0.937701	0.633023	0.679785	0.513255	0.547366	1.50278	0.606839	0.475496	0.578408	0.578408	0.475496	0.331459	0.633023	0.433336	0.193975	0.19382	0.657257	0.578408	0.855759	0.268464	0.331459	0.720494	0.331459	0.475496	0.475496	0.679785	0.433336	0.193975	0.606839	0.962854	0.475496	0.606839	0.578408	0.475496	0.513255
17	M	1.25	15	386	4	0.0145985	0.19382	0.31903	0.648343	0.240736	0.19382	0.383026	0.19382	0.19382	0.621648	0.31903	0.240736	0.19382	0.19382	1.30899	0.19382	0.19382	0.19382	0.31903	0.19382	0.19382	0.523975	0.31903	0.19382	0.19382	0.240736	0.240736	0.383026	0.19382	0.523975	0.19382	0.19382	0.592375	0.19382	0.19382	0.19382	0.31903	0.523975	0.672846	0.19382	0.19382	0.240736	0.19382	0.19382
18	F	3.58333	43	383	3	0.0100334	0.213043	0.348371	0.749375	0.552117	0.449421	0.50438	0.38505	0.418585	0.59416	0.307988	0.529044	0.307988	0.449421	1.23383	0.50438	0.529044	0.529044	0.477921	0.477921	0.477921	0.50438	0.263188	0.418585	0.477921	0.613404	0.50438	0.648887	0.38505	0.529044	0.418585	0.449421	0.573774	0.573774	0.529044	0.307988	0.38505	0.552117	0.665303	0.38505	0.477921	0.529044	0.477921	0.418585
19	F	4.80833	57.7	386	3	0.00993378	0.19382	0.369437	0.649494	0.409609	0.445887	0.409609	0.273921	0.21605	0.562685	0.324564	0.445887	0.369437	0.409609	1.03758	0.19382	0.369437	0.369437	0.409609	0.409609	0.409609	0.324564	0.19382	0.19382	0.19382	0.586616	0.324564	0.536937	0.369437	0.324564	0.536937	0.478891	0.536937	0.369437	0.445887	0.21605	0.273921	0.409609	0.608945	0.21605	0.445887	0.509111	0.478891	0.445887
20	F	1.56667	18.8	386	3	0.00993378	0.19382	0.285048	1.03807	0.489317	0.379954	0.64102	0.379954	0.335302	0.864296	0.519612	0.697107	0.19382	0.660815	1.52743	0.489317	0.285048	0.597484	0.489317	0.379954	0.335302	0.64102	0.489317	0.19382	0.456277	0.697107	0.597484	0.810594	0.335302	0.379954	0.519612	0.519612	0.597484	0.456277	0.420022	0.420022	0.456277	0.61996	0.91754	0.227814	0.420022	0.547543	0.420022	0.227814
21	M	2.175	26.1	386	1	0.0027933	0.427998	0.527595	1.25538	0.605151	0.34281	1.04222	0.581206	0.627495	1.19343	0.828025	0.897423	0.779162	0.828025	1.78889	0.686588	0.668071	0.736365	0.686588	0.605151	0.464317	0.986167	0.581206	0.627495	0.648417	0.897423	0.751316	1.0837	0.555441	0.627495	0.869764	0.869764	0.686588	0.70408	0.70408	0.627495	0.497352	0.938065	1.19077	0.605151	0.828025	0.668071	0.736365	0.605151
22	F	4.16667	50	386	3	0.00993378	0.35525	0.35525	1.06456	0.670708	0.51458	0.855976	0.62599	0.601237	1.04808	0.72821	0.761535	0.44299	0.710145	1.63851	0.574604	0.691016	0.691016	0.691016	0.545826	0.51458	0.878224	0.480466	0.35525	0.480466	0.944661	0.791649	1.01149	0.710145	0.691016	0.819063	0.710145	0.62599	0.62599	0.691016	0.51458	0.601237	0.72821	1.06981	0.72821	0.72821	0.574604	0.805666	0.649085
23	M	1.85833	22.3	386	3	0.00993378	0.2371	0.366419	0.914564	0.462289	0.19382	0.733831	0.462289	0.626043	0.914564	0.417518	0.6738	0.50201	0.569818	1.45028	0.599151	0.417518	0.462289	0.599151	0.19382	0.537619	0.599151	0.366419	0.19382	0.2371	0.733831	0.462289	0.751418	0.537619	0.19382	0.462289	0.462289	0.569818	0.569818	0.569818	0.417518	0.307175	0.50201	0.904998	0.307175	0.50201	0.307175	0.19382	0.2371
24	F	4.075	48.9	386	2	0.00606061	0.19382	0.464758	1.09862	0.534112	0.329874	0.705872	0.534112	0.592416	0.928673	0.664948	0.705872	0.464758	0.686043	1.55251	0.592416	0.329874	0.642435	0.564446	0.329874	0.464758	0.742226	0.380051	0.501039	0.329874	0.642435	0.642435	0.867512	0.501039	0.464758	0.774843	0.664948	0.642435	0.664948	0.789953	0.424682	0.380051	0.705872	0.946413	0.564446	0.664948	0.592416	0.618328	0.592416
25	F	3.36667	40.4	386	1	0.0027933	0.394934	0.573903	0.831119	0.612305	0.482165	0.707071	0.530887	0.573903	0.720556	0.553032	0.593625	0.455217	0.612305	1.40261	0.530887	0.482165	0.455217	0.394934	0.530887	0.530887	0.573903	0.482165	0.455217	0.426236	0.662985	0.593625	0.693013	0.394934	0.426236	0.593625	0.553032	0.455217	0.593625	0.530887	0.482165	0.455217	0.612305	0.84029	0.507321	0.455217	0.482165	0.455217	0.426236
26	F	3.69167	44.3	374	2	0.00628931	0.19382	0.19382	0.69897	0.19382	0.19382	0.376445	0.19382	0.22438	0.517676	0.22438	0.486919	0.19382	0.331608	1.22025	0.416815	0.331608	0.19382	0.281349	0.281349	0.19382	0.331608	0.331608	0.22438	0.19382	0.416815	0.19382	0.517676	0.281349	0.331608	0.376445	0.22438	0.331608	0.19382	0.22438	0.19382	0.19382	0.281349	0.45345	0.19382	0.19382	0.416815	0.45345	0.19382
27	F	2.83333	34	378	5	0.0210084	0.19382	0.19382	0.671903	0.335697	0.335697	0.335697	0.424719	0.19382	0.527869	0.335697	0.496644	0.19382	0.220681	1.07631	0.335697	0.424719	0.382777	0.19382	0.19382	0.19382	0.424719	0.19382	0.28224	0.19382	0.527869	0.725412	0.462442	0.424719	0.19382	0.335697	0.28224	0.220681	0.462442	0.220681	0.382777	0.496644	0.382777	0.496644	0.19382	0.28224	0.462442	0.382777	0.19382
28	M	0.383333	4.6	374	3	0.0103448	0.416416	0.448073	0.667474	0.59558	0.344008	0.59558	0.504287	0.529431	0.667474	0.529431	0.477256	0.302146	0.381891	1.14468	0.477256	0.504287	0.448073	0.477256	0.529431	0.477256	0.615065	0.504287	0.255508	0.416416	0.615065	0.574906	0.615065	0.302146	0.477256	0.448073	0.552909	0.504287	0.416416	0.477256	0.203051	0.344008	0.448073	0.712557	0.416416	0.344008	0.477256	0.448073	0.381891
29	M	3.99167	47.9	379	1	0.002849	0.326221	0.562114	0.744586	0.446414	0.446414	0.509046	0.370676	0.47911	0.715692	0.536609	0.446414	0.326221	0.370676	1.16267	0.410475	0.536609	0.410475	0.326221	0.446414	0.47911	0.536609	0.370676	0.410475	0.410475	0.326221	0.509046	0.6481	0.562114	0.370676	0.370676	0.509046	0.562114	0.47911	0.509046	0.410475	0.410475	0.370676	0.509046	0.370676	0.585819	0.509046	0.536609	0.47911
30	M	4.88333	58.6	379	1	0.002849	0.19382	0.429735	1.01667	0.684281	0.722247	0.827846	0.535587	0.592432	0.885619	0.617786	0.64142	0.535587	0.786902	1.51183	0.565126	0.503474	0.66353	0.565126	0.503474	0.339021	0.756226	0.429735	0.284915	0.503474	0.703813	0.703813	0.840345	0.535587	0.535587	0.739688	0.565126	0.739688	0.617786	0.617786	0.38691	0.592432	0.565126	0.915435	0.339021	0.617786	0.684281	0.66353	0.565126
31	M	1.55833	18.7	375	5	0.0212766	0.19382	0.416187	0.704072	0.206363	0.19382	0.550351	0.325006	0.206363	0.602061	0.325006	0.550351	0.19382	0.26999	1.09491	0.416187	0.416187	0.325006	0.206363	0.373292	0.325006	0.206363	0.19382	0.19382	0.521242	0.454675	0.26999	0.577192	0.325006	0.19382	0.416187	0.416187	0.521242	0.454675	0.26999	0.19382	0.206363	0.325006	0.521242	0.26999	0.206363	0.206363	0.454675	0.521242
32	M	3.21667	38.6	378	6	0.0285714	0.207023	0.262684	0.704408	0.262684	0.494008	0.494008	0.262684	0.463885	0.653909	0.547653	0.431109	0.207023	0.431109	1.10359	0.355717	0.311839	0.355717	0.431109	0.494008	0.262684	0.494008	0.494008	0.262684	0.19382	0.395237	0.521833	0.547653	0.494008	0.19382	0.57171	0.355717	0.494008	0.431109	0.311839	0.19382	0.311839	0.395237	0.547653	0.494008	0.395237	0.521833	0.521833	0.494008
33	F	1.35	16.2	378	6	0.0285714	0.448781	0.337453	0.662767	0.415033	0.378112	0.508464	0.292341	0.378112	0.644514	0.508464	0.479803	0.448781	0.479803	1.21161	0.508464	0.448781	0.583019	0.337453	0.583019	0.415033	0.415033	0.415033	0.415033	0.535063	0.583019	0.508464	0.604759	0.604759	0.448781	0.583019	0.448781	0.337453	0.535063	0.292341	0.448781	0.241843	0.448781	0.559845	0.337453	0.559845	0.448781	0.448781	0.508464
34	F	4.825	57.9	378	2	0.00621118	0.496099	0.444169	0.908246	0.519609	0.31367	0.666982	0.384193	0.519609	0.618667	0.56256	0.582265	0.519609	0.444169	1.3319	0.618667	0.582265	0.541716	0.519609	0.471017	0.444169	0.541716	0.384193	0.415321	0.519609	0.635539	0.541716	0.758268	0.471017	0.444169	0.618667	0.541716	0.635539	0.780224	0.635539	0.471017	0.444169	0.541716	0.722213	0.519609	0.56256	0.519609	0.350448	0.600936
35	M	3.06667	36.8	378	2	0.00621118	0.19382	0.304142	1.02622	0.477761	0.441146	0.808135	0.304142	0.767048	0.904826	0.663397	0.477761	0.35529	0.477761	1.4749	0.304142	0.663397	0.477761	0.441146	1.00239	0.400595	0.35529	0.400595	0.304142	0.19382	0.663397	0.541569	0.751999	0.35529	0.245658	0.595632	0.541569	0.441146	0.477761	0.683207	0.304142	0.400595	0.619778	0.855234	0.19382	0.595632	0.441146	0.511071	0.477761
36	M	4.88333	58.6	378	2	0.00621118	0.369145	0.414727	0.925142	0.631853	0.491772	0.802363	0.554963	0.455304	0.78913	0.524815	0.524815	0.582638	0.554963	1.32646	0.608176	0.608176	0.582638	0.674496	0.491772	0.582638	0.693812	0.257646	0.317346	0.582638	0.582638	0.524815	0.838675	0.608176	0.582638	0.653897	0.582638	0.693812	0.608176	0.524815	0.554963	0.455304	0.631853	0.870732	0.631853	0.711978	0.693812	0.653897	0.369145
37	M	2.98333	35.8	378	2	0.00621118	0.395834	0.518968	0.824775	0.544275	0.462401	0.755664	0.518968	0.430556	0.792196	0.518968	0.544275	0.491765	0.610868	1.39548	0.630487	0.666588	0.491765	0.544275	0.518968	0.462401	0.544275	0.462401	0.315675	0.590053	0.610868	0.462401	0.780499	0.462401	0.518968	0.518968	0.567909	0.71423	0.610868	0.462401	0.395834	0.430556	0.491765	0.824775	0.462401	0.544275	0.491765	0.518968	0.430556
38	M	2.35	28.2	379	2	0.00619195	0.248235	0.352334	0.582595	0.582595	0.434316	0.557597	0.501323	0.627561	0.647905	0.434316	0.627561	0.434316	0.469379	1.08536	0.530606	0.434316	0.434316	0.469379	0.469379	0.469379	0.501323	0.469379	0.248235	0.501323	0.469379	0.352334	0.647905	0.557597	0.501323	0.582595	0.557597	0.605848	0.501323	0.501323	0.395551	0.352334	0.469379	0.647905	0.530606	0.434316	0.469379	0.434316	0.557597
39	M	3.61667	43.4	375	1	0.00288184	0.19382	0.19382	0.793383	0.388637	0.19382	0.588335	0.290409	0.388637	0.764553	0.501612	0.532869	0.231079	0.430055	1.28685	0.467505	0.342445	0.588335	0.467505	0.388637	0.561669	0.467505	0.290409	0.231079	0.290409	0.430055	0.588335	0.832072	0.388637	0.290409	0.388637	0.290409	0.715621	0.532869	0.231079	0.342445	0.19382	0.388637	0.636271	0.388637	0.430055	0.342445	0.388637	0.636271
40	M	3.31667	39.8	374	3	0.0103448	0.53283	0.82054	0.964155	0.644483	0.581681	0.852987	0.53283	0.644483	0.926016	0.713865	0.713865	0.53283	0.62475	1.51087	0.713865	0.644483	0.757983	0.713865	0.697782	0.505764	0.713865	0.558065	0.53283	0.53283	0.713865	0.729222	0.917777	0.697782	0.505764	0.743911	0.680908	0.729222	0.713865	0.66317	0.581681	0.44506	0.644483	0.934038	0.558065	0.743911	0.66317	0.62475	0.581681
41	M	1.9	22.8	374	4	0.0152672	0.305848	0.470741	0.811767	0.544373	0.442705	0.544373	0.442705	0.442705	0.703831	0.521379	0.605837	0.544373	0.496895	1.30409	0.442705	0.470741	0.344518	0.496895	0.412535	0.496895	0.624202	0.412535	0.442705	0.496895	0.566029	0.379929	0.566029	0.544373	0.521379	0.605837	0.496895	0.64166	0.779648	0.496895	0.344518	0.305848	0.605837	0.703831	0.521379	0.605837	0.521379	0.586479	0.496895
42	F	4.8	57.6	374	1	0.00289017	0.19382	0.428866	0.648412	0.19382	0.428866	0.5268	0.648412	0.428866	0.554574	0.389987	0.34704	0.46431	0.496821	1.22354	0.389987	0.428866	0.389987	0.245421	0.245421	0.5268	0.389987	0.389987	0.19382	0.19382	0.580415	0.389987	0.496821	0.46431	0.19382	0.496821	0.19382	0.428866	0.245421	0.496821	0.19382	0.245421	0.389987	0.604547	0.245421	0.29921	0.245421	0.428866	0.245421
43	F	1.84167	22.1	374	3	0.0103448	0.321877	0.393572	0.770324	0.393572	0.321877	0.506922	0.612633	0.481562	0.593842	0.425153	0.630463	0.280789	0.454386	1.27852	0.454386	0.573993	0.280789	0.481562	0.481562	0.506922	0.425153	0.425153	0.481562	0.506922	0.573993	0.573993	0.593842	0.454386	0.481562	0.481562	0.573993	0.425153	0.454386	0.280789	0.321877	0.393572	0.552978	0.734294	0.359291	0.425153	0.734294	0.481562	0.359291
44	M	1.625	19.5	375	4	0.0152091	0.221177	0.510054	0.761633	0.510054	0.411316	0.718676	0.447247	0.587337	0.702909	0.371627	0.537765	0.277722	0.510054	1.29989	0.447247	0.480005	0.563443	0.686304	0.411316	0.480005	0.563443	0.327426	0.411316	0.371627	0.630573	0.609655	0.668779	0.480005	0.447247	0.510054	0.510054	0.327426	0.587337	0.609655	0.327426	0.447247	0.510054	0.787203	0.510054	0.630573	0.563443	0.411316	0.371627
45	M	3.48333	41.8	375	1	0.00288184	0.19382	0.422637	0.852539	0.383934	0.457826	0.572523	0.238947	0.383934	0.756997	0.422637	0.457826	0.19382	0.572523	1.34869	0.51966	0.490027	0.547066	0.341047	0.51966	0.341047	0.547066	0.422637	0.238947	0.422637	0.383934	0.547066	0.547066	0.572523	0.19382	0.457826	0.51966	0.639344	0.547066	0.618483	0.383934	0.422637	0.618483	0.756997	0.51966	0.341047	0.457826	0.618483	0.341047
46	F	2.23333	26.8	375	3	0.0103093	0.506234	0.344049	0.993419	0.47894	0.636408	0.85002	0.506234	0.577442	0.93447	0.701508	0.701508	0.531603	0.598264	1.54045	0.449449	0.254072	0.598264	0.506234	0.555276	0.531603	0.7159	0.531603	0.449449	0.382464	0.686427	0.653951	0.821767	0.531603	0.506234	0.701508	0.61788	0.506234	0.636408	0.670598	0.449449	0.531603	0.686427	0.947362	0.531603	0.653951	0.506234	0.686427	0.555276
47	F	2.05	24.6	373	4	0.0153257	0.203291	0.203291	0.566573	0.460012	0.25937	0.427508	0.460012	0.460012	0.609531	0.391863	0.352497	0.203291	0.352497	0.953789	0.517345	0.352497	0.391863	0.427508	0.352497	0.352497	0.460012	0.308661	0.308661	0.25937	0.460012	0.203291	0.517345	0.460012	0.391863	0.25937	0.391863	0.427508	0.460012	0.25937	0.19382	0.391863	0.391863	0.517345	0.203291	0.391863	0.308661	0.460012	0.460012
48	M	0.466667	5.6	370	4	0.0155039	0.19382	0.19382	0.524738	0.19382	0.19382	0.370252	0.19382	0.19382	0.624939	0.293972	0.524738	0.19382	0.19382	0.957939	0.19382	0.19382	0.19382	0.19382	0.562215	0.19382	0.370252	0.19382	0.19382	0.431135	0.19382	0.19382	0.370252	0.19382	0.19382	0.293972	0.19382	0.19382	0.19382	0.19382	0.19382	0.19382	0.19382	0.481658	0.19382	0.19382	0.19382	0.19382	0.19382
49	M	0.808333	9.7	401	4	0.0138408	0.321178	0.493489	0.662146	0.355178	0.577779	0.558359	0.321178	0.416085	0.717817	0.493489	0.469278	0.493489	0.284357	1.21021	0.416085	0.200392	0.355178	0.493489	0.284357	0.321178	0.443536	0.284357	0.244276	0.443536	0.443536	0.493489	0.443536	0.284357	0.19382	0.443536	0.244276	0.386715	0.469278	0.469278	0.19382	0.469278	0.284357	0.646753	0.355178	0.416085	0.321178	0.355178	0.443536
50	M	1.45	17.4	373	2	0.00630915	0.24888	0.525674	0.613768	0.410439	0.375507	0.442585	0.375507	0.442585	0.525674	0.410439	0.410439	0.337339	0.525674	0.912607	0.499927	0.549767	0.442585	0.375507	0.196942	0.337339	0.442585	0.337339	0.295369	0.442585	0.337339	0.525674	0.499927	0.375507	0.337339	0.472314	0.337339	0.337339	0.24888	0.375507	0.337339	0.24888	0.295369	0.525674	0.337339	0.375507	0.375507	0.19382	0.375507
51	M	0.541667	6.5	374	5	0.0213675	0.283385	0.622032	0.565896	0.420444	0.499876	0.523167	0.321954	0.357386	0.622032	0.321954	0.390101	0.390101	0.357386	0.966935	0.241156	0.475111	0.283385	0.357386	0.357386	0.321954	0.655151	0.283385	0.357386	0.475111	0.283385	0.19382	0.420444	0.357386	0.283385	0.19382	0.390101	0.321954	0.283385	0.390101	0.194613	0.321954	0.283385	0.499876	0.19382	0.19382	0.283385	0.283385	0.19382
52	M	0.45	5.4	374	3	0.0103448	0.19382	0.19382	0.711353	0.303795	0.462609	0.597664	0.349806	0.391112	0.782833	0.597664	0.522756	0.19382	0.391112	1.41121	0.349806	0.252028	0.391112	0.252028	0.19382	0.19382	0.493896	0.19382	0.303795	0.303795	0.574403	0.493896	0.711353	0.19382	0.19382	0.303795	0.462609	0.493896	0.19382	0.391112	0.19382	0.19382	0.349806	0.861113	0.19382	0.19382	0.19382	0.391112	0.252028
53	M	0.425	5.1	374	3	0.0103448	0.43617	0.43617	0.495119	0.43617	0.521489	0.466771	0.366798	0.402983	0.495119	0.366798	0.402983	0.28327	0.43617	0.802493	0.495119	0.234461	0.6306	0.43617	0.466771	0.43617	0.43617	0.43617	0.495119	0.402983	0.521489	0.466771	0.495119	0.495119	0.327108	0.521489	0.402983	0.569182	0.521489	0.19382	0.43617	0.327108	0.611295	0.546112	0.466771	0.495119	0.495119	0.466771	0.43617
54	M	0.433333	5.2	374	6	0.0291262	0.19382	0.292569	0.465674	0.292569	0.343215	0.558529	0.235051	0.19382	0.465674	0.292569	0.19382	0.19382	0.465674	1.04475	0.343215	0.499245	0.343215	0.292569	0.388327	0.499245	0.343215	0.19382	0.19382	0.19382	0.388327	0.428896	0.499245	0.428896	0.388327	0.499245	0.343215	0.343215	0.19382	0.19382	0.19382	0.388327	0.343215	0.584918	0.465674	0.19382	0.19382	0.343215	0.343215
55	F	1.01667	12.2	374	5	0.0213675	0.400363	0.539607	0.848606	0.615242	0.440862	0.693708	0.400363	0.566876	0.710452	0.509831	0.440862	0.354619	0.539607	1.19941	0.400363	0.566876	0.440862	0.400363	0.509831	0.354619	0.539607	0.477105	0.400363	0.354619	0.63686	0.566876	0.794274	0.615242	0.440862	0.539607	0.440862	0.400363	0.400363	0.566876	0.19382	0.354619	0.509831	0.769041	0.509831	0.400363	0.400363	0.615242	0.539607
56	F	0.233333	2.8	374	6	0.0291262	0.19382	0.361826	0.515361	0.19382	0.405614	0.259066	0.313303	0.445423	0.405614	0.19382	0.405614	0.19382	0.197814	0.854334	0.405614	0.313303	0.313303	0.515361	0.481848	0.313303	0.445423	0.197814	0.259066	0.19382	0.19382	0.481848	0.313303	0.313303	0.19382	0.445423	0.197814	0.361826	0.313303	0.481848	0.19382	0.19382	0.197814	0.627051	0.259066	0.445423	0.361826	0.515361	0.405614
57	M	0.725	8.7	370	2	0.00636943	0.19382	0.275823	0.490198	0.309197	0.340241	0.421904	0.369227	0.468678	0.599274	0.369227	0.340241	0.309197	0.396383	1.03075	0.309197	0.510624	0.56622	0.369227	0.369227	0.421904	0.56622	0.275823	0.275823	0.490198	0.309197	0.275823	0.396383	0.340241	0.239795	0.200717	0.445955	0.445955	0.490198	0.445955	0.19382	0.421904	0.396383	0.583106	0.421904	0.396383	0.340241	0.421904	0.275823
58	M	0.825	9.9	373	1	0.00289855	0.247403	0.426064	0.454291	0.426064	0.395773	0.528756	0.395773	0.327821	0.627786	0.395773	0.327821	0.247403	0.426064	1.02839	0.395773	0.480688	0.327821	0.480688	0.327821	0.480688	0.426064	0.201157	0.426064	0.289412	0.395773	0.426064	0.395773	0.289412	0.363138	0.395773	0.395773	0.289412	0.454291	0.395773	0.19382	0.395773	0.426064	0.528756	0.247403	0.395773	0.454291	0.327821	0.426064
59	F	0.975	11.7	373	1	0.00289855	0.19382	0.271969	0.446965	0.313652	0.19382	0.49942	0.545247	0.271969	0.523067	0.271969	0.446965	0.225643	0.271969	0.870377	0.545247	0.446965	0.446965	0.49942	0.19382	0.225643	0.49942	0.271969	0.351456	0.271969	0.271969	0.351456	0.474124	0.271969	0.351456	0.19382	0.19382	0.385977	0.313652	0.385977	0.385977	0.385977	0.385977	0.49942	0.225643	0.446965	0.313652	0.19382	0.351456
60	F	0.525	6.3	374	5	0.0213675	0.19382	0.327611	0.81839	0.236427	0.327611	0.668139	0.19382	0.366939	0.730896	0.402926	0.546436	0.236427	0.591653	1.39879	0.402926	0.521622	0.402926	0.495104	0.436041	0.327611	0.436041	0.19382	0.19382	0.366939	0.436041	0.495104	0.466663	0.402926	0.19382	0.236427	0.466663	0.436041	0.466663	0.591653	0.19382	0.284357	0.366939	0.86877	0.19382	0.327611	0.284357	0.366939	0.327611
61	M	0.925	11.1	373	2	0.00630915	0.244785	0.393512	0.677473	0.452449	0.244785	0.393512	0.479082	0.325265	0.570949	0.393512	0.244785	0.198655	0.424001	1.07403	0.393512	0.286786	0.325265	0.452449	0.244785	0.286786	0.504094	0.244785	0.244785	0.325265	0.504094	0.393512	0.627981	0.360708	0.325265	0.504094	0.198655	0.479082	0.452449	0.393512	0.286786	0.360708	0.286786	0.627981	0.360708	0.393512	0.393512	0.452449	0.452449
62	F	0.3	3.6	373	0	0	0.19382	0.19382	0.447611	0.305717	0.504048	0.529587	0.382402	0.447611	0.504048	0.305717	0.447611	0.19382	0.382402	1.05792	0.261874	0.447611	0.345708	0.476794	0.447611	0.305717	0.447611	0.345708	0.416248	0.305717	0.382402	0.305717	0.476794	0.345708	0.416248	0.617836	0.529587	0.476794	0.416248	0.261874	0.261874	0.345708	0.529587	0.637051	0.345708	0.19382	0.476794	0.382402	0.261874
63	F	0.825	9.9	373	5	0.0214592	0.19382	0.461651	0.704229	0.434832	0.306363	0.690303	0.434832	0.342233	0.553969	0.461651	0.510495	0.306363	0.532837	1.23723	0.19382	0.510495	0.342233	0.434832	0.461651	0.375383	0.574002	0.267355	0.19382	0.486815	0.375383	0.461651	0.717622	0.375383	0.342233	0.406155	0.375383	0.19382	0.406155	0.406155	0.19382	0.406155	0.461651	0.660688	0.267355	0.434832	0.532837	0.406155	0.342233
64	M	0.566667	6.8	362	5	0.0225225	0.387343	0.19382	0.60626	0.555025	0.241778	0.60626	0.495985	0.387343	0.691441	0.495985	0.555025	0.19382	0.46284	1.1687	0.387343	0.387343	0.241778	0.555025	0.581502	0.343911	0.581502	0.295721	0.241778	0.241778	0.526607	0.495985	0.526607	0.426786	0.295721	0.495985	0.495985	0.387343	0.387343	0.387343	0.19382	0.426786	0.555025	0.775285	0.343911	0.387343	0.426786	0.46284	0.581502
65	M	0.258333	3.1	365	2	0.00647249	0.458086	0.400425	0.550787	0.507575	0.507575	0.529872	0.550787	0.550787	0.623286	0.550787	0.529872	0.430426	0.483716	0.932019	0.507575	0.430426	0.400425	0.570467	0.606615	0.550787	0.367694	0.529872	0.291947	0.458086	0.550787	0.458086	0.529872	0.483716	0.400425	0.570467	0.58904	0.483716	0.430426	0.458086	0.430426	0.430426	0.529872	0.529872	0.458086	0.507575	0.507575	0.639135	0.507575
66	F	0.316667	3.8	365	3	0.0106762	0.383605	0.19382	0.343054	0.19382	0.383605	0.19382	0.45417	0.343054	0.343054	0.383605	0.485181	0.19382	0.343054	0.899487	0.485181	0.610323	0.45417	0.343054	0.383605	0.420459	0.513851	0.383605	0.19382	0.343054	0.383605	0.298101	0.485181	0.420459	0.383605	0.485181	0.343054	0.45417	0.383605	0.19382	0.420459	0.343054	0.343054	0.383605	0.45417	0.420459	0.45417	0.45417	0.298101
67	F	3.35833	40.3	369	1	0.00293255	0.19382	0.338938	0.516921	0.19382	0.290758	0.45556	0.19382	0.290758	0.544037	0.290758	0.45556	0.19382	0.420523	1.06042	0.290758	0.19382	0.19382	0.236105	0.487546	0.290758	0.45556	0.19382	0.19382	0.290758	0.236105	0.381885	0.487546	0.381885	0.19382	0.236105	0.19382	0.19382	0.290758	0.19382	0.19382	0.19382	0.338938	0.45556	0.290758	0.338938	0.19382	0.19382	0.290758
68	F	2.15833	25.9	387	0	0	0.499087	0.525559	0.727072	0.614234	0.550081	0.650832	0.550081	0.650832	0.838475	0.667654	0.698794	0.404479	0.650832	1.20303	0.614234	0.633061	0.740283	0.650832	0.525559	0.633061	0.667654	0.572902	0.650832	0.550081	0.614234	0.572902	0.650832	0.633061	0.594229	0.71326	0.525559	0.614234	0.650832	0.633061	0.550081	0.667654	0.550081	0.740283	0.594229	0.525559	0.594229	0.633061	0.525559
69	F	1.875	22.5	383	0	0	0.386069	0.488178	0.611302	0.590028	0.56729	0.667829	0.516618	0.488178	0.781852	0.386069	0.56729	0.423379	0.56729	1.26254	0.542896	0.56729	0.386069	0.542896	0.457239	0.423379	0.56729	0.457239	0.542896	0.56729	0.631272	0.611302	0.730177	0.590028	0.56729	0.542896	0.542896	0.457239	0.667829	0.488178	0.423379	0.423379	0.423379	0.781852	0.611302	0.631272	0.590028	0.516618	0.516618
70	M	4.71667	56.6	386	0	0	0.19382	0.435227	0.85674	0.435227	0.323727	0.495149	0.323727	0.521891	0.757378	0.546831	0.570174	0.323727	0.521891	1.31339	0.323727	0.495149	0.495149	0.612733	0.570174	0.466359	0.521891	0.364411	0.323727	0.364411	0.521891	0.466359	0.730262	0.466359	0.466359	0.435227	0.435227	0.715802	0.521891	0.521891	0.364411	0.466359	0.546831	0.684821	0.495149	0.435227	0.521891	0.570174	0.401392
71	F	4.03333	48.4	386	0	0	0.381146	0.221279	0.672488	0.281585	0.495173	0.630408	0.423011	0.555575	0.672488	0.334373	0.495173	0.381146	0.652112	1.34279	0.460804	0.334373	0.495173	0.281585	0.495173	0.334373	0.582347	0.334373	0.19382	0.281585	0.607216	0.555575	0.691674	0.423011	0.281585	0.281585	0.423011	0.495173	0.726929	0.423011	0.334373	0.423011	0.526627	0.837772	0.221279	0.423011	0.460804	0.582347	0.334373
72	F	0.983333	11.8	378	0	0	0.704942	0.704942	0.843275	0.830662	0.723704	0.899264	0.663826	0.741426	0.866985	0.774135	0.723704	0.42089	0.830662	1.38345	0.663826	0.723704	0.774135	0.723704	0.663826	0.704942	0.81749	0.641184	0.531932	0.704942	0.843275	0.789282	0.723704	0.723704	0.641184	0.758208	0.758208	0.803714	0.641184	0.663826	0.704942	0.641184	0.741426	0.962701	0.685027	0.774135	0.616917	0.830662	0.741426
73	F	3.775	45.3	379	0	0	0.19382	0.393413	0.834555	0.466523	0.498633	0.555849	0.605521	0.351374	0.706066	0.393413	0.498633	0.351374	0.393413	1.41248	0.19382	0.19382	0.351374	0.351374	0.393413	0.252594	0.498633	0.581517	0.252594	0.19382	0.669229	0.466523	0.669229	0.431603	0.393413	0.351374	0.304753	0.19382	0.252594	0.466523	0.252594	0.351374	0.498633	0.706066	0.252594	0.351374	0.304753	0.498633	0.252594
74	F	0.708333	8.5	378	0	0	0.420021	0.552362	1.0827	0.648954	0.47867	0.59427	0.450466	0.450466	1.05527	0.665383	0.552362	0.573937	0.695981	1.66534	0.552362	0.573937	0.529407	0.387002	0.420021	0.450466	0.681038	0.529407	0.450466	0.420021	0.795478	0.681038	0.894091	0.573937	0.420021	0.552362	0.573937	0.450466	0.450466	0.529407	0.420021	0.387002	0.695981	1.07131	0.47867	0.450466	0.613483	0.529407	0.450466
75	M	4.175	50.1	378	0	0	0.412653	0.374157	0.771166	0.283741	0.479633	0.479633	0.412653	0.412653	0.730249	0.412653	0.627837	0.331476	0.447635	1.39028	0.447635	0.331476	0.509066	0.536277	0.479633	0.229795	0.509066	0.607146	0.229795	0.331476	0.627837	0.412653	0.607146	0.607146	0.447635	0.561545	0.479633	0.479633	0.479633	0.536277	0.447635	0.19382	0.665708	0.868143	0.412653	0.561545	0.331476	0.447635	0.374157
76	F	2.51667	30.2	379	0	0	0.343268	0.427584	0.62497	0.387763	0.526156	0.579193	0.496228	0.496228	0.62497	0.579193	0.463533	0.427584	0.463533	1.29545	0.387763	0.387763	0.387763	0.463533	0.343268	0.387763	0.463533	0.463533	0.19382	0.463533	0.526156	0.526156	0.700667	0.343268	0.427584	0.463533	0.463533	0.19382	0.496228	0.427584	0.293037	0.293037	0.496228	0.7614	0.463533	0.496228	0.496228	0.526156	0.343268
77	F	3.7	44.4	375	0	0	0.547566	0.521557	1.09226	0.521557	0.571838	0.750745	0.615925	0.615925	0.924892	0.547566	0.690131	0.615925	0.706375	1.55943	0.67305	0.521557	0.521557	0.67305	0.655052	0.463355	0.706375	0.547566	0.463355	0.547566	0.706375	0.655052	0.736623	0.59457	0.355383	0.67305	0.636046	0.59457	0.59457	0.59457	0.463355	0.463355	0.547566	0.947153	0.49358	0.615925	0.615925	0.690131	0.463355
78	M	4.73333	56.8	375	0	0	0.344779	0.383437	0.85328	0.509895	0.344779	0.605614	0.302346	0.418873	0.681723	0.583842	0.451531	0.255442	0.344779	1.27574	0.344779	0.203168	0.255442	0.451531	0.344779	0.344779	0.418873	0.509895	0.19382	0.383437	0.583842	0.451531	0.645659	0.418873	0.418873	0.536147	0.451531	0.560737	0.536147	0.383437	0.302346	0.383437	0.344779	0.744368	0.255442	0.481773	0.451531	0.383437	0.536147
79	M	3.10833	37.3	375	0	0	0.19382	0.377213	0.748566	0.335954	0.19382	0.649126	0.480695	0.377213	0.586127	0.377213	0.377213	0.414738	0.449084	1.34494	0.414738	0.377213	0.414738	0.480695	0.449084	0.290256	0.509932	0.449084	0.239208	0.239208	0.537092	0.480695	0.718572	0.509932	0.414738	0.586127	0.537092	0.414738	0.414738	0.239208	0.19382	0.19382	0.562422	0.776037	0.335954	0.537092	0.335954	0.449084	0.377213
80	M	0.708333	8.5	373	0	0	0.19382	0.277168	0.782017	0.277168	0.476679	0.798475	0.388653	0.476679	0.798475	0.476679	0.548723	0.476679	0.706423	1.56688	0.609264	0.661181	0.764677	0.51437	0.51437	0.435036	0.609264	0.388653	0.19382	0.476679	0.580224	0.609264	0.869909	0.548723	0.476679	0.435036	0.580224	0.476679	0.51437	0.476679	0.336494	0.51437	0.388653	0.993095	0.388653	0.548723	0.277168	0.580224	0.277168
TRC							0.415403	0.247434	0.62272	0.37937	0.533346	0.533346	0.448441	0.533346	0.507106	0.37937	0.415403	0.19382	0.478896	0.864133	0.296128	0.507106	0.448441	0.415403	0.478896	0.478896	0.507106	0.247434	0.478896	0.339828	0.533346	0.507106	0.448441	0.507106	0.478896	0.415403	0.448441	0.507106	0.507106	0.339828	0.19382	0.448441	0.533346	0.557848	0.415403	0.478896	0.507106	0.37937	0.37937
TRC							0.297143	0.339709	0.446504	0.476685	0.476685	0.675531	0.37843	0.476685	0.37843	0.339709	0.37843	0.250008	0.339709	0.917268	0.37843	0.37843	0.339709	0.37843	0.37843	0.446504	0.446504	0.413876	0.339709	0.297143	0.37843	0.250008	0.339709	0.413876	0.297143	0.578338	0.37843	0.37843	0.250008	0.707977	0.297143	0.339709	0.339709	0.578338	0.197369	0.476685	0.19382	0.413876	0.37843
TRC							0.495047	0.343653	0.524911	0.426833	0.343653	0.462505	0.426833	0.462505	0.601767	0.426833	0.524911	0.19382	0.19382	0.918407	0.462505	0.38746	0.495047	0.426833	0.294454	0.552463	0.524911	0.38746	0.19382	0.238574	0.38746	0.38746	0.426833	0.38746	0.462505	0.495047	0.294454	0.426833	0.38746	0.294454	0.19382	0.238574	0.238574	0.495047	0.38746	0.38746	0.343653	0.38746	0.462505
[truncated: 228 more columns]

## Sheet: ASC_IgM
Supplementary Table 2: Log transformed IgM responses_ Pre-malaria Season
Plasma_ID	Gender	Age in years	Age in months	Duration_of_follow_up	Episode	RpT	PF3D7_0100100_DBLα0.11	PF3D7_0100100_CIDRα2.8	PF3D7_0100100_DBLδ1	PF3D7_0100100_CIDRβ1	PF3D7_0100300_DBLα1.3	PF3D7_0100300_DBLe8	PF3D7_0115700_DBLα0.5	PF3D7_0115700_CIDRα2.8	PF3D7_0115700_DBLδ1	PF3D7_0115700_CIDRβ1	PF3D7_0200100_DBLα0.7	PF3D7_0200100_CIDRα2.2	PF3D7_0200100_DBLγ11	PF3D7_0223500_CIDRα3.4	PF3D7_0223500_DBLδ1	PF3D7_0223500_CIDRβ1	PF3D7_0300100_DBLα0.9	PF3D7_0300100_CIDRα2.4	PF3D7_0300100_DBLδ1	PF3D7_0300100_CIDRβ1	PF3D7_0324900_DBLα0.9	PF3D7_0324900_CIDRα2.1	PF3D7_0324900_DBLδ1	PF3D7_0324900_CIDRβ7	PF3D7_0400100_DBLα0.5	PF3D7_0400100_CIDRα2.10	PF3D7_0400100_DBLγ5	PF3D7_0400100_DBLδ	PF3D7_0400100_CIDRβ1	PF3D7_0400400_DBLα1.2	PF3D7_0400400_CIDRα1.1	PF3D7_0400400_DBLβ12	PF3D7_0400400_DBLγ6	PF3D7_0400400_DBLγ11	PF3D7_0400400_DBLδ1	PF3D7_0400400_CIDRγ8	PF3D7_0412400_DBLα0.17	PF3D7_0412400_CIDRα3.1	PF3D7_0412400_DBLδ1	PF3D7_0412400_CIDRβ1	PF3D7_0412700_DBLα0.1	PF3D7_0412700_CIDRα3.2	PF3D7_0412700_DBLδ1
1	F	2.69167	32.3	387	4	0.0145455	0.247132	0.849219	0.631618	0.546947	0.498814	0.445881	0.546947	0.445881	0.767492	0.591019	0.387196	0.73686	0.498814	0.631618	0.669213	0.546947	0.591019	0.321509	0.445881	0.498814	0.247132	0.445881	0.546947	0.387196	0.445881	0.546947	0.591019	0.591019	0.546947	0.498814	0.591019	0.445881	0.498814	0.19382	0.546947	0.247132	0.387196	0.445881	0.546947	0.387196	0.546947	0.498814	0.498814
2	M	2.36667	28.4	387	4	0.0145455	0.202166	0.589331	0.54064	0.287415	0.19382	0.287415	0.428016	0.428016	0.361963	0.287415	0.287415	0.19382	0.202166	0.361963	0.589331	0.202166	0.202166	0.428016	0.287415	0.202166	0.19382	0.202166	0.19382	0.19382	0.361963	0.19382	0.287415	0.19382	0.19382	0.428016	0.19382	0.19382	0.361963	0.361963	0.361963	0.19382	0.428016	0.19382	0.202166	0.428016	0.287415	0.19382	0.202166
3	M	2.91667	35	387	3	0.00990099	0.19382	0.354777	0.551297	0.428436	0.650874	0.493371	0.19382	0.19382	0.603478	0.493371	0.354777	0.19382	0.354777	0.19382	0.428436	0.354777	0.428436	0.19382	0.551297	0.551297	0.269992	0.269992	0.428436	0.269992	0.428436	0.551297	0.19382	0.428436	0.269992	0.269992	0.354777	0.354777	0.428436	0.19382	0.354777	0.428436	0.19382	0.428436	0.551297	0.269992	0.603478	0.428436	0.19382
4	M	1.675	20.1	383	1	0.0028169	0.19382	0.19382	0.582184	0.582184	0.416509	0.348254	0.416509	0.416509	0.627799	0.19382	0.348254	0.19382	0.19382	0.27089	0.532319	0.532319	0.477426	0.348254	0.348254	0.416509	0.27089	0.416509	0.416509	0.19382	0.348254	0.19382	0.348254	0.27089	0.532319	0.477426	0.348254	0.348254	0.27089	0.532319	0.416509	0.19382	0.416509	0.416509	0.416509	0.19382	0.27089	0.532319	0.348254
5	F	0.925	11.1	383	2	0.00611621	0.644134	0.554917	0.719891	0.644134	0.644134	0.447051	0.601475	0.644134	0.447051	0.31184	0.683456	0.554917	0.447051	0.554917	0.785515	0.644134	0.554917	0.601475	0.554917	0.383624	0.503747	0.503747	0.601475	0.601475	0.447051	0.383624	0.601475	0.601475	0.503747	0.383624	0.447051	0.503747	0.554917	0.601475	0.503747	0.383624	0.383624	0.503747	0.447051	0.383624	0.601475	0.644134	0.683456
6	F	1.325	15.9	383	5	0.0205761	0.336992	0.336992	0.60867	0.336992	0.462398	0.564261	0.515753	0.336992	0.403233	0.60867	0.564261	0.19382	0.19382	0.462398	0.462398	0.515753	0.515753	0.649571	0.68744	0.515753	0.403233	0.403233	0.336992	0.462398	0.515753	0.403233	0.60867	0.462398	0.515753	0.403233	0.60867	0.462398	0.462398	0.403233	0.60867	0.403233	0.515753	0.261972	0.403233	0.462398	0.649571	0.403233	0.462398
7	M	0.741667	8.9	383	3	0.0100334	0.19382	0.316994	0.524267	0.463641	0.578587	0.395232	0.524267	0.578587	0.19382	0.463641	0.19382	0.19382	0.19382	0.316994	0.463641	0.395232	0.463641	0.524267	0.395232	0.463641	0.316994	0.524267	0.395232	0.19382	0.524267	0.19382	0.578587	0.19382	0.19382	0.316994	0.463641	0.395232	0.19382	0.19382	0.395232	0.225998	0.225998	0.19382	0.395232	0.19382	0.225998	0.316994	0.225998
8	F	3.23333	38.8	383	1	0.0028169	0.219087	0.457643	0.670003	0.574286	0.574286	0.711976	0.711976	0.574286	0.670003	0.670003	0.38857	0.309948	0.19382	0.51908	0.786753	0.38857	0.574286	0.457643	0.38857	0.38857	0.51908	0.457643	0.624321	0.219087	0.51908	0.219087	0.457643	0.574286	0.38857	0.38857	0.624321	0.38857	0.38857	0.711976	0.309948	0.19382	0.457643	0.219087	0.51908	0.574286	0.51908	0.51908	0.51908
9	M	0.416667	5	383	5	0.0205761	0.342077	0.406731	0.516929	0.608228	0.564562	0.564562	0.64849	0.685802	0.685802	0.406731	0.464621	0.516929	0.464621	0.564562	0.564562	0.464621	0.406731	0.406731	0.608228	0.564562	0.516929	0.464621	0.406731	0.342077	0.269075	0.406731	0.564562	0.406731	0.464621	0.608228	0.516929	0.516929	0.406731	0.464621	0.406731	0.564562	0.464621	0.516929	0.608228	0.516929	0.406731	0.406731	0.269075
10	F	4.54167	54.5	383	1	0.0028169	0.19382	0.280092	0.506868	0.506868	0.280092	0.506868	0.56499	0.617151	0.366716	0.441407	0.441407	0.19382	0.19382	0.441407	0.707465	0.280092	0.280092	0.506868	0.19382	0.19382	0.280092	0.617151	0.664379	0.280092	0.280092	0.441407	0.441407	0.617151	0.617151	0.56499	0.19382	0.19382	0.19382	0.441407	0.366716	0.19382	0.366716	0.19382	0.617151	0.441407	0.19382	0.19382	0.617151
11	M	4.59167	55.1	383	1	0.0028169	0.194023	0.360676	0.360676	0.543553	0.283345	0.428656	0.592878	0.592878	0.428656	0.489158	0.360676	0.194023	0.194023	0.283345	0.428656	0.283345	0.428656	0.360676	0.489158	0.428656	0.428656	0.360676	0.194023	0.194023	0.194023	0.360676	0.283345	0.194023	0.543553	0.283345	0.194023	0.543553	0.194023	0.283345	0.428656	0.489158	0.19382	0.428656	0.283345	0.360676	0.360676	0.543553	0.194023
12	M	2.01667	24.2	355	5	0.0232558	0.19382	0.320394	0.55367	0.410705	0.487331	0.410705	0.19382	0.21105	0.410705	0.663963	0.410705	0.320394	0.19382	0.55367	2.20831	0.19382	0.487331	0.487331	0.410705	0.410705	0.410705	0.19382	0.21105	0.19382	0.19382	0.487331	0.410705	0.21105	0.410705	0.21105	0.410705	0.487331	0.21105	0.320394	0.410705	0.21105	0.320394	0.55367	0.19382	0.487331	0.487331	0.320394	0.612009
13	M	4.075	48.9	386	4	0.0145985	0.25122	0.25122	0.514445	0.459136	0.514445	0.459136	0.610685	0.514445	0.653008	0.32906	0.459136	0.19382	0.25122	0.397778	0.692169	0.459136	0.459136	0.564702	0.610685	0.514445	0.19382	0.397778	0.25122	0.514445	0.653008	0.514445	0.459136	0.32906	0.692169	0.459136	0.32906	0.514445	0.459136	0.514445	0.19382	0.397778	0.397778	0.72857	0.514445	0.610685	1.01377	0.514445	0.564702
14	F	2.44167	29.3	386	3	0.00993378	0.19382	0.236567	0.39354	0.320277	0.320277	0.617324	0.56936	0.19382	0.39354	0.516717	0.516717	0.39354	0.19382	0.39354	0.866777	0.19382	0.516717	0.39354	0.236567	0.39354	0.19382	0.39354	0.19382	0.19382	0.39354	0.320277	0.39354	0.39354	0.4585	0.19382	0.320277	0.320277	0.236567	0.19382	0.19382	0.19382	0.19382	0.236567	0.19382	0.320277	0.19382	0.236567	0.39354
15	F	1.33333	16	383	4	0.0147601	0.19382	0.339332	0.500411	0.19382	0.234921	0.339332	0.234921	0.339332	0.19382	0.500411	0.500411	0.19382	0.19382	0.19382	0.672719	0.19382	0.234921	0.339332	0.234921	0.56492	0.426239	0.500411	1.19656	0.19382	0.339332	0.339332	0.19382	0.19382	0.19382	0.19382	0.19382	0.339332	0.339332	0.426239	0.56492	0.19382	0.234921	0.19382	0.426239	0.718597	0.19382	0.19382	0.19382
16	M	2.35833	28.3	386	3	0.00993378	0.363568	0.271008	0.625129	0.51094	0.442447	0.442447	0.363568	0.51094	0.51094	0.442447	0.442447	0.271008	0.19382	0.442447	0.717648	0.51094	0.51094	0.442447	0.363568	0.363568	0.442447	0.19382	0.363568	0.19382	0.442447	0.442447	0.19382	0.442447	0.51094	0.19382	0.271008	0.363568	0.442447	0.363568	0.363568	0.442447	0.442447	0.442447	0.571299	0.51094	0.271008	0.363568	0.271008
17	M	1.25	15	386	4	0.0145985	0.19382	0.376378	0.616623	0.294183	0.294183	0.376378	0.376378	0.566302	0.447653	0.447653	0.294183	0.376378	0.447653	0.566302	0.566302	0.566302	0.294183	0.19756	0.566302	1.11989	0.662298	0.447653	0.616623	0.19756	0.566302	0.19756	0.742472	0.566302	0.566302	0.616623	0.742472	0.662298	0.662298	0.616623	0.566302	0.294183	0.19756	0.294183	0.376378	0.566302	0.510395	0.662298	0.566302
18	F	3.58333	43	383	3	0.0100334	0.239113	0.239113	0.550339	0.316403	0.384626	0.550339	0.239113	0.445539	0.550339	0.316403	0.445539	0.19382	0.384626	0.384626	0.500446	0.59599	0.445539	0.59599	0.500446	0.500446	0.384626	0.445539	0.316403	0.316403	0.445539	0.550339	0.384626	0.19382	0.500446	0.19382	0.316403	0.550339	0.445539	0.59599	0.316403	0.316403	0.445539	0.316403	0.676897	0.384626	0.384626	0.445539	0.384626
19	F	4.80833	57.7	386	3	0.00993378	0.19382	0.19382	0.217389	0.217389	0.78329	0.517862	0.387655	0.19382	0.308865	0.217389	0.308865	0.217389	0.19382	0.308865	0.572762	0.456647	0.622442	0.217389	0.308865	0.387655	0.217389	0.308865	0.19382	0.217389	0.19382	0.19382	0.572762	0.217389	0.387655	0.308865	0.387655	0.19382	0.308865	0.19382	0.387655	0.19382	0.308865	0.217389	0.217389	0.387655	0.387655	0.456647	0.387655
20	F	1.56667	18.8	386	3	0.00993378	0.19382	0.19382	0.512551	0.251458	0.19382	0.576104	0.576104	0.251458	0.354047	0.439531	0.19382	0.19382	0.19382	0.19382	0.768871	0.354047	0.251458	0.354047	0.251458	0.251458	0.19382	0.251458	0.439531	0.19382	0.19382	0.251458	0.19382	0.439531	0.19382	0.576104	0.354047	0.354047	0.354047	0.439531	0.19382	0.19382	0.19382	0.439531	0.512551	0.512551	0.251458	0.251458	0.19382
21	M	2.175	26.1	386	1	0.0027933	0.522166	0.19382	0.402239	0.402239	0.19382	0.522166	0.330988	0.330988	0.522166	0.402239	0.402239	0.19382	0.19382	0.330988	0.962608	0.402239	0.402239	0.663165	0.465464	0.402239	0.402239	0.330988	0.573472	0.249647	0.19382	0.465464	0.330988	0.465464	0.330988	0.402239	0.330988	0.249647	0.330988	0.19382	0.249647	0.330988	0.330988	0.330988	0.620245	0.465464	0.330988	0.465464	0.522166
22	F	4.16667	50	386	3	0.00993378	0.280766	0.62074	0.668048	0.19382	0.509993	0.444049	0.568411	0.444049	0.668048	0.509993	0.19382	0.280766	0.19382	0.368594	1.02647	0.509993	0.568411	0.444049	0.509993	0.509993	0.280766	0.568411	0.444049	0.368594	0.19382	0.444049	0.568411	0.62074	0.19382	0.19382	0.444049	0.280766	0.509993	0.509993	0.509993	0.280766	0.280766	0.62074	0.711152	0.280766	0.444049	0.509993	0.444049
23	M	1.85833	22.3	386	3	0.00993378	0.19382	0.334146	0.400814	0.334146	0.334146	0.259007	0.19382	0.19382	0.334146	0.460591	0.19382	0.19382	0.19382	0.19382	0.609152	0.19382	0.259007	0.400814	0.19382	0.259007	0.334146	0.400814	0.259007	0.460591	0.400814	0.400814	0.19382	0.460591	0.19382	0.400814	0.259007	0.400814	0.259007	0.514664	0.19382	0.400814	0.460591	0.334146	0.609152	0.19382	0.19382	0.259007	0.334146
24	F	4.075	48.9	386	2	0.00606061	0.201595	0.492988	0.432694	0.365265	0.19382	0.547402	0.28901	0.201595	0.432694	0.19382	0.19382	0.19382	0.19382	0.365265	0.978924	0.201595	0.365265	0.19382	0.365265	0.432694	0.201595	0.432694	0.432694	0.492988	0.683981	0.432694	0.365265	0.28901	0.19382	0.365265	0.201595	0.28901	0.432694	0.19382	0.201595	0.683981	0.19382	0.547402	0.642227	0.19382	0.492988	0.365265	0.201595
25	F	3.36667	40.4	386	1	0.0027933	0.19382	0.275128	0.706119	0.418013	0.35097	0.581204	0.418013	0.35097	0.581204	0.275128	0.35097	0.418013	0.35097	0.418013	0.626237	0.581204	0.532022	0.19382	0.35097	0.418013	0.418013	0.477945	0.667716	0.19382	0.275128	0.532022	0.35097	0.19382	0.418013	0.477945	0.706119	0.35097	0.418013	0.477945	0.275128	0.19382	0.35097	0.626237	0.19382	0.477945	0.19382	0.275128	0.418013
26	F	3.69167	44.3	374	2	0.00628931	0.19382	0.529585	0.278956	0.529585	0.417936	0.352587	0.736555	0.352587	0.476549	0.476549	0.577936	0.417936	0.19382	0.352587	0.663238	0.352587	0.352587	0.352587	0.529585	0.476549	0.278956	0.476549	0.622301	0.19382	0.476549	0.352587	0.417936	0.352587	0.417936	0.194928	0.577936	0.417936	0.417936	0.529585	0.19382	0.529585	0.278956	0.529585	0.352587	0.352587	0.278956	0.194928	0.19382
27	F	2.83333	34	378	5	0.0210084	0.401271	0.401271	0.585721	0.322061	0.47027	0.531234	0.401271	0.47027	0.720576	0.634887	0.531234	0.322061	0.19382	0.47027	0.634887	0.401271	0.322061	0.531234	0.322061	0.585721	0.401271	0.47027	0.322061	0.401271	0.531234	0.585721	0.401271	0.531234	0.47027	0.229487	0.634887	0.47027	0.47027	0.634887	0.19382	0.401271	0.531234	0.47027	0.401271	0.47027	0.401271	0.634887	0.47027
28	M	0.383333	4.6	374	3	0.0103448	0.19382	0.487075	0.42908	0.42908	0.20807	0.631179	0.20807	0.364378	0.291419	0.364378	0.291419	0.19382	0.19382	0.364378	0.631179	0.487075	0.19382	0.42908	0.487075	0.364378	0.42908	0.42908	0.291419	0.364378	0.364378	0.364378	0.487075	0.58733	0.20807	0.364378	0.291419	0.291419	0.19382	0.539528	0.42908	0.19382	0.364378	0.20807	0.19382	0.291419	0.20807	0.19382	0.291419
29	M	3.99167	47.9	379	1	0.002849	0.19382	0.567421	0.567421	0.514213	0.313035	0.615687	0.455054	0.313035	0.388604	0.313035	0.225765	0.19382	0.19382	0.514213	0.615687	0.388604	0.225765	0.313035	0.388604	0.19382	0.388604	0.388604	0.225765	0.313035	0.313035	0.388604	0.19382	0.388604	0.388604	0.388604	0.567421	0.388604	0.313035	0.388604	0.313035	0.19382	0.225765	0.313035	0.225765	0.514213	0.313035	0.19382	0.567421
30	M	4.88333	58.6	379	1	0.002849	0.19382	0.237692	0.237692	0.506206	0.19382	0.679349	0.571108	0.343603	0.343603	0.431438	0.431438	0.19382	0.19382	0.237692	0.805416	0.431438	0.431438	0.431438	0.431438	0.343603	0.431438	0.237692	0.343603	0.343603	0.571108	0.506206	0.431438	0.343603	0.506206	0.431438	0.628311	0.506206	0.237692	0.679349	0.431438	0.19382	0.343603	0.19382	0.506206	0.343603	0.19382	0.506206	0.679349
31	M	1.55833	18.7	375	5	0.0212766	0.19382	0.19382	0.19382	0.19382	0.351518	0.19382	0.19382	0.26874	0.26874	0.19382	0.19382	0.26874	0.19382	0.19382	0.19382	0.19382	0.351518	0.26874	0.351518	0.19382	0.19382	0.19382	0.351518	0.19382	0.19382	0.26874	0.19382	0.19382	0.19382	0.486925	0.351518	0.351518	0.26874	0.19382	0.19382	0.19382	0.423462	0.351518	0.423462	0.19382	0.19382	0.19382	0.19382
32	M	3.21667	38.6	378	6	0.0285714	0.270064	0.19382	0.345801	0.345801	0.345801	0.47276	0.412813	0.412813	0.412813	0.526882	0.270064	0.412813	0.19382	0.412813	0.621239	0.19382	0.621239	0.47276	0.19382	0.526882	0.412813	0.412813	0.412813	0.47276	0.412813	0.345801	0.412813	0.47276	0.526882	0.270064	0.47276	0.621239	0.345801	0.19382	0.412813	0.412813	0.701295	0.576128	0.47276	0.19382	0.19382	0.19382	0.412813
33	F	1.35	16.2	378	6	0.0285714	0.19382	0.211519	0.445803	0.301344	0.378449	0.558889	0.211519	0.301344	0.301344	0.301344	0.301344	0.301344	0.19382	0.211519	0.505458	0.211519	0.301344	0.19382	0.505458	0.19382	0.19382	0.301344	0.378449	0.19382	0.378449	0.211519	0.505458	0.19382	0.445803	0.301344	0.301344	0.301344	0.301344	0.301344	0.378449	0.19382	0.19382	0.301344	0.445803	0.505458	0.558889	0.211519	0.378449
34	F	4.825	57.9	378	2	0.00621118	0.32674	0.41308	0.55122	0.486914	0.486914	0.41308	0.65884	0.65884	0.55122	0.22331	0.704691	1.22392	0.32674	0.32674	0.486914	0.41308	0.41308	0.55122	0.55122	0.486914	0.41308	0.486914	0.65884	0.32674	0.32674	0.486914	0.41308	0.32674	0.704691	0.32674	0.22331	0.19382	0.41308	0.704691	0.41308	0.41308	0.486914	0.486914	0.608042	0.486914	0.55122	0.22331	0.32674
35	M	3.06667	36.8	378	2	0.00621118	0.19382	0.559884	0.910673	0.383656	0.559884	0.448793	0.310153	0.226116	0.383656	0.448793	0.310153	0.310153	0.448793	0.607924	0.765261	0.559884	0.651969	0.448793	0.559884	0.310153	0.226116	0.310153	0.310153	0.226116	0.507142	0.383656	0.448793	0.507142	0.607924	0.310153	0.607924	0.559884	0.310153	0.507142	0.559884	0.19382	0.310153	0.383656	0.448793	0.507142	0.507142	0.607924	0.310153
36	M	4.88333	58.6	378	2	0.00621118	0.19382	0.437547	0.437547	0.437547	0.65443	0.735599	0.437547	0.500875	0.557354	0.500875	0.365685	0.437547	0.28293	0.557354	0.557354	0.65443	0.500875	0.500875	0.365685	0.437547	0.437547	0.437547	0.437547	0.28293	0.28293	0.365685	0.365685	0.437547	0.437547	0.437547	0.365685	0.437547	0.500875	0.365685	0.437547	0.28293	0.28293	0.28293	0.365685	0.28293	0.28293	0.437547	0.557354
37	M	2.98333	35.8	378	2	0.00621118	0.19382	0.345353	0.421785	0.694298	0.25675	0.345353	0.421785	0.60175	0.25675	0.548319	0.421785	0.19382	0.345353	0.60175	0.772304	0.421785	0.345353	0.488798	0.488798	0.650141	0.345353	0.488798	0.488798	0.25675	0.25675	0.421785	0.19382	0.25675	0.60175	0.548319	0.488798	0.421785	0.694298	0.488798	0.488798	0.488798	0.488798	0.421785	0.488798	0.548319	0.548319	0.421785	0.694298
38	M	2.35	28.2	379	2	0.00619195	0.19382	0.19382	0.555595	0.319211	0.241293	0.449605	0.388068	0.505118	0.19382	0.644363	0.505118	0.19382	0.19382	0.19382	0.601807	0.505118	0.319211	0.241293	0.319211	0.555595	0.449605	0.319211	0.19382	0.19382	0.449605	0.555595	0.241293	0.388068	0.388068	0.449605	0.388068	0.319211	0.319211	0.555595	0.19382	0.19382	0.19382	0.449605	0.388068	0.241293	0.449605	0.19382	0.319211
39	M	3.61667	43.4	375	1	0.00288184	0.306251	0.444048	0.50209	0.444048	0.602424	0.19382	0.222774	0.222774	0.444048	0.379289	0.19382	0.444048	0.379289	0.222774	0.50209	0.306251	0.379289	0.379289	0.444048	0.19382	0.19382	0.306251	0.444048	0.222774	0.19382	0.50209	0.306251	0.19382	0.19382	0.222774	0.19382	0.222774	0.306251	0.50209	0.554584	0.19382	0.306251	0.379289	0.444048	0.19382	0.379289	0.306251	0.444048
40	M	3.31667	39.8	374	3	0.0103448	0.19382	0.251898	0.590357	0.523901	0.19382	0.35858	0.447665	0.523901	0.35858	0.447665	0.19382	0.19382	0.19382	0.251898	0.19382	0.19382	0.19382	0.251898	0.19382	0.447665	0.19382	0.251898	0.19382	0.19382	0.19382	0.19382	0.19382	0.251898	0.19382	0.19382	0.251898	0.19382	0.19382	0.19382	0.19382	0.19382	0.251898	0.19382	0.792463	0.19382	0.19382	0.19382	0.19382
41	M	1.9	22.8	374	4	0.0152672	0.19382	0.398603	0.398603	0.398603	0.330227	0.252406	0.847027	0.19382	0.330227	0.252406	0.514165	0.19382	0.19382	0.19382	0.609142	0.398603	0.19382	0.19382	0.19382	0.19382	0.19382	0.45945	0.19382	0.19382	0.330227	0.330227	0.330227	0.19382	0.19382	0.19382	0.19382	0.330227	0.398603	0.398603	0.19382	0.19382	0.19382	0.19382	0.19382	0.19382	0.19382	0.19382	0.398603
42	F	4.8	57.6	374	1	0.00289017	0.322329	0.255526	0.322329	0.322329	0.650352	0.382397	0.532327	0.19382	0.532327	0.382397	0.382397	0.255526	0.382397	0.322329	0.436865	0.436865	0.436865	0.322329	0.322329	0.486611	0.19382	0.19382	0.532327	0.19382	0.322329	0.382397	0.436865	0.486611	0.532327	0.382397	0.436865	0.322329	0.255526	0.613787	0.436865	0.255526	0.486611	0.436865	0.613787	0.382397	0.574569	0.382397	0.436865
43	F	1.84167	22.1	374	3	0.0103448	0.48079	0.23304	0.42796	0.369814	0.369814	0.42796	0.305301	0.305301	0.48079	0.42796	0.42796	0.369814	0.19382	0.652993	0.19382	0.369814	0.614748	0.19382	0.48079	0.369814	0.42796	0.52912	0.23304	0.42796	0.369814	0.369814	0.369814	0.369814	0.614748	0.42796	0.369814	0.52912	0.42796	0.369814	0.52912	0.19382	0.305301	0.305301	0.19382	0.652993	0.42796	0.48079	0.369814
44	M	1.625	19.5	375	4	0.0152091	0.278031	0.278031	0.410833	0.198772	0.51891	0.51891	0.348136	0.566062	0.348136	0.348136	0.51891	0.278031	0.410833	0.410833	0.467426	0.410833	0.348136	0.609499	0.51891	0.198772	0.198772	0.348136	0.410833	0.198772	0.278031	0.410833	0.198772	0.278031	0.410833	0.278031	0.467426	0.410833	0.566062	0.348136	0.348136	0.348136	0.410833	0.19382	0.410833	0.649719	0.348136	1.24747	0.467426
45	M	3.48333	41.8	375	1	0.00288184	0.19382	0.19382	0.711043	0.304826	0.19382	0.19382	0.19382	0.19382	0.19382	0.19382	0.19382	0.19382	0.19382	0.19382	0.304826	0.19382	0.19382	0.19382	0.19382	0.19382	0.19382	0.19382	0.19382	0.19382	0.19382	0.19382	0.19382	0.19382	0.19382	0.19382	0.19382	0.19382	0.19382	0.304826	0.19382	0.19382	0.19382	0.19382	0.19382	0.19382	0.304826	0.19382	0.19382
46	F	2.23333	26.8	375	3	0.0103093	0.19382	0.372751	0.600234	0.19382	0.19382	0.217018	0.497324	0.217018	0.438225	0.497324	0.438225	0.19382	0.19382	0.19382	0.372751	0.438225	0.551061	0.299592	0.217018	0.299592	0.217018	0.19382	0.19382	0.217018	0.19382	0.299592	0.19382	0.217018	0.299592	0.217018	0.217018	0.858084	0.217018	0.217018	0.551061	0.19382	0.19382	0.551061	0.438225	0.217018	0.299592	0.497324	0.372751
47	F	2.05	24.6	373	4	0.0153257	0.490643	0.436163	0.436163	0.62762	0.375863	0.666451	0.540246	0.436163	0.585709	0.540246	0.375863	0.232462	0.490643	0.375863	0.702591	0.375863	0.540246	0.585709	0.436163	0.585709	0.62762	0.375863	0.375863	0.490643	0.490643	0.666451	0.540246	0.490643	0.702591	0.436163	0.19382	0.540246	0.540246	0.308511	0.232462	0.490643	0.540246	0.232462	0.436163	0.436163	0.232462	0.436163	0.375863
48	M	0.466667	5.6	370	4	0.0155039	0.475301	0.475301	0.475301	0.654858	0.307422	0.542527	0.307422	0.19382	0.475301	0.307422	0.74613	0.1986	0.19382	0.1986	0.74613	0.307422	0.601862	0.475301	0.307422	0.398	0.1986	0.1986	0.1986	0.19382	0.19382	0.398	0.307422	0.307422	0.307422	0.307422	0.398	0.307422	0.601862	0.1986	0.19382	0.19382	0.398	0.1986	0.1986	0.398	0.307422	0.307422	0.475301
49	M	0.808333	9.7	401	4	0.0138408	0.402988	0.58582	0.58582	0.455045	0.545813	0.545813	0.58582	0.345308	0.800792	0.345308	0.455045	0.19382	0.280777	0.402988	0.545813	0.402988	0.207739	0.402988	0.402988	0.455045	0.502412	0.58582	0.345308	0.280777	0.455045	0.402988	0.402988	0.455045	0.502412	0.58582	0.502412	0.545813	0.502412	0.502412	0.455045	0.207739	0.19382	0.280777	0.502412	0.280777	0.402988	0.207739	0.207739
50	M	1.45	17.4	373	2	0.00630915	0.341452	0.591061	0.682258	0.25653	0.591061	0.415316	0.480482	0.480482	0.341452	0.638685	0.19382	0.415316	0.19382	0.415316	0.638685	0.480482	0.341452	0.25653	0.415316	0.341452	0.19382	0.415316	0.19382	0.19382	0.19382	0.480482	0.19382	0.25653	0.19382	0.25653	0.341452	0.19382	0.341452	0.19382	0.538645	0.19382	0.25653	0.341452	0.415316	0.25653	0.19382	0.341452	0.415316
51	M	0.541667	6.5	374	5	0.0213675	0.348774	0.509548	0.19382	0.24646	0.509548	0.348774	0.435133	0.24646	0.435133	0.19382	0.24646	0.509548	0.19382	0.24646	0.509548	0.24646	0.435133	0.19382	0.24646	0.509548	0.348774	0.19382	0.19382	0.19382	0.24646	0.24646	0.19382	0.348774	0.435133	0.435133	0.19382	0.348774	0.348774	0.348774	0.435133	0.19382	0.435133	0.19382	0.24646	0.24646	0.19382	0.348774	0.348774
52	M	0.45	5.4	374	3	0.0103448	0.19382	0.417158	0.624768	0.477283	0.349473	0.349473	0.477283	0.349473	0.531261	0.349473	0.624768	0.19382	0.19382	0.19382	0.703608	0.19382	0.477283	0.703608	0.349473	0.580151	0.624768	0.477283	0.19382	0.272296	0.417158	0.19382	0.477283	0.417158	0.531261	0.477283	0.349473	0.349473	0.477283	0.477283	0.417158	0.19382	0.19382	0.417158	0.349473	0.417158	0.349473	0.19382	0.349473
53	M	0.425	5.1	374	3	0.0103448	0.516494	0.462293	0.565409	0.462293	0.565409	0.65073	0.688362	0.516494	0.688362	0.332909	0.516494	0.462293	0.19382	0.462293	0.609926	0.516494	0.65073	0.516494	0.401631	0.401631	0.516494	0.253879	0.462293	0.332909	0.609926	0.462293	0.332909	0.462293	0.401631	0.462293	0.19382	0.565409	0.565409	0.462293	0.565409	0.332909	0.516494	0.688362	0.332909	0.516494	0.516494	0.253879	0.609926
54	M	0.433333	5.2	374	6	0.0291262	0.19382	0.329711	0.329711	0.329711	0.40151	0.40151	0.329711	0.521605	0.464933	0.247278	0.619234	0.247278	0.40151	0.329711	0.329711	0.329711	0.521605	0.40151	0.19382	0.19382	0.40151	0.572733	0.40151	0.19382	0.247278	0.521605	0.19382	0.247278	0.329711	0.247278	0.464933	0.247278	0.40151	0.329711	0.40151	0.19382	0.329711	0.19382	0.329711	0.464933	0.329711	0.19382	0.247278
55	F	1.01667	12.2	374	5	0.0213675	0.314403	0.625217	0.576328	0.393062	1.01514	0.782916	0.522172	0.625217	0.625217	0.90093	0.748076	0.393062	0.314403	0.393062	0.522172	0.461599	0.461599	0.222504	0.625217	0.845683	0.576328	0.393062	0.522172	0.461599	0.314403	0.393062	0.461599	0.522172	0.393062	0.314403	0.393062	0.393062	0.314403	0.393062	0.393062	0.314403	0.393062	0.576328	0.522172	0.314403	0.314403	0.461599	0.222504
56	F	0.233333	2.8	374	6	0.0291262	0.465547	0.579725	0.628745	0.398001	0.628745	0.525669	0.579725	0.465547	0.579725	0.465547	0.321179	0.19382	0.321179	0.321179	0.628745	0.525669	0.465547	0.398001	0.232486	0.398001	0.232486	0.398001	0.525669	0.19382	0.321179	1.02479	0.398001	0.232486	0.398001	0.579725	0.232486	0.321179	0.321179	0.525669	0.579725	0.19382	0.525669	0.321179	0.398001	0.465547	0.321179	0.321179	0.398001
57	M	0.725	8.7	370	2	0.00636943	0.412789	0.471655	0.19382	0.732591	0.273145	0.273145	0.471655	0.347138	0.524906	0.273145	0.19382	0.19382	0.19382	0.273145	0.573441	0.19382	0.273145	0.273145	0.19382	0.347138	0.273145	0.273145	0.19382	0.19382	0.19382	0.19382	0.273145	0.524906	0.19382	0.412789	0.273145	0.273145	0.347138	0.347138	0.347138	0.19382	0.19382	0.347138	0.273145	0.347138	0.273145	0.273145	0.19382
58	M	0.825	9.9	373	1	0.00289855	0.331085	0.524335	0.403341	0.46722	0.403341	0.331085	0.19382	0.19382	0.331085	0.622783	0.941454	0.19382	0.19382	0.524335	0.19382	0.19382	0.46722	0.248218	0.622783	0.46722	0.331085	0.46722	0.46722	0.248218	0.46722	0.46722	0.403341	0.19382	0.46722	0.46722	0.248218	0.331085	0.331085	0.19382	0.403341	0.19382	0.524335	0.46722	0.331085	0.403341	0.19382	0.524335	0.524335
59	F	0.975	11.7	373	1	0.00289855	0.285052	0.637302	0.376273	0.522825	0.285052	0.285052	0.522825	0.583245	0.583245	0.376273	0.454531	0.285052	0.376273	0.522825	0.454531	0.454531	0.454531	0.285052	0.19382	0.637302	0.637302	0.376273	0.285052	0.19382	0.376273	0.454531	0.454531	0.522825	0.285052	0.376273	0.19382	0.522825	0.19382	0.285052	0.376273	0.285052	0.454531	0.376273	0.454531	0.376273	0.376273	0.376273	0.19382
60	F	0.525	6.3	374	5	0.0213675	0.256916	0.256916	0.256916	0.477842	0.256916	0.477842	0.413491	0.256916	0.19382	0.413491	0.340615	0.19382	0.19382	0.477842	0.477842	0.413491	0.340615	0.19382	0.256916	0.535323	0.340615	0.413491	0.256916	0.19382	0.256916	0.63429	0.413491	0.256916	0.587161	0.413491	0.256916	0.535323	0.477842	0.340615	0.413491	0.413491	0.477842	0.19382	0.413491	0.340615	0.19382	0.340615	0.413491
61	M	0.925	11.1	373	2	0.00630915	0.252482	0.609955	0.609955	0.941342	0.564869	0.68956	0.331079	0.399829	0.564869	0.460783	1.26445	0.460783	0.399829	0.564869	0.68956	0.564869	0.515428	0.515428	0.460783	0.460783	0.651344	0.399829	0.564869	0.399829	0.460783	0.515428	0.399829	0.564869	0.564869	0.460783	0.564869	0.460783	0.331079	0.609955	0.460783	0.331079	0.651344	0.609955	0.789034	0.609955	0.515428	0.399829	0.515428
62	F	0.3	3.6	373	0	0	0.214439	0.19382	0.19382	0.214439	0.453508	0.214439	0.214439	0.306499	0.453508	0.385123	0.19382	0.385123	0.385123	0.214439	0.660483	0.214439	0.385123	0.567735	0.513854	0.453508	0.513854	0.306499	0.214439	0.385123	0.567735	0.306499	0.19382	0.567735	0.306499	0.385123	0.513854	0.306499	0.513854	0.616317	0.306499	0.19382	0.385123	0.306499	0.453508	0.385123	0.513854	0.306499	0.214439
63	F	0.825	9.9	373	5	0.0214592	0.19382	0.545768	0.410331	0.545768	0.410331	0.602307	0.482342	0.482342	0.545768	0.482342	0.482342	0.19382	0.229917	0.482342	0.545768	0.602307	0.545768	0.229917	0.229917	0.482342	0.602307	0.410331	0.32735	0.19382	0.602307	0.410331	0.482342	0.19382	0.229917	0.410331	0.482342	0.482342	0.410331	0.32735	0.545768	0.229917	0.482342	0.410331	0.482342	0.482342	0.229917	0.410331	0.229917
64	M	0.566667	6.8	362	5	0.0225225	0.243312	0.19382	0.482771	0.482771	0.599115	0.482771	0.19382	0.482771	0.334795	0.544102	0.334795	0.19382	0.243312	0.243312	0.334795	0.19382	0.19382	0.19382	0.19382	0.334795	0.19382	0.19382	0.334795	0.19382	0.19382	0.19382	0.19382	0.19382	0.19382	0.243312	0.243312	0.19382	0.19382	0.243312	0.19382	0.19382	0.334795	0.334795	0.19382	0.413668	0.482771	0.19382	0.19382
65	M	0.258333	3.1	365	2	0.00647249	0.392553	0.596831	0.392553	0.637436	0.829152	0.552726	0.251568	0.32651	0.251568	0.451457	0.451457	0.251568	0.32651	0.392553	0.596831	0.552726	0.451457	0.451457	0.251568	0.451457	0.451457	0.451457	0.451457	0.32651	0.32651	0.19382	0.392553	0.504521	0.451457	0.32651	0.19382	0.392553	0.504521	0.596831	0.709972	0.19382	0.32651	0.552726	0.251568	0.552726	0.251568	0.504521	0.451457
66	F	0.316667	3.8	365	3	0.0106762	0.19382	0.19382	0.19382	0.508994	0.19382	0.508994	0.382055	0.305986	0.218492	0.218492	0.218492	0.19382	0.19382	0.218492	0.19382	0.19382	0.19382	0.44914	0.305986	0.508994	0.382055	0.19382	0.19382	0.218492	0.19382	0.19382	0.218492	0.218492	0.19382	0.44914	0.382055	0.218492	0.19382	0.305986	0.382055	0.19382	0.218492	0.305986	0.218492	0.19382	0.218492	0.218492	0.305986
67	F	3.35833	40.3	369	1	0.00293255	0.291623	0.502751	0.371418	0.441087	0.502751	0.371418	0.371418	0.557942	0.502751	0.441087	0.441087	0.371418	0.19382	0.291623	0.557942	0.653201	0.371418	0.7332	0.653201	0.371418	0.502751	0.441087	0.371418	0.291623	0.291623	0.371418	0.291623	0.502751	0.502751	0.441087	0.441087	0.694821	0.291623	0.607801	0.198668	0.371418	0.441087	0.371418	0.371418	0.502751	0.502751	0.198668	0.19382
68	F	2.15833	25.9	387	0	0	0.19382	0.25815	0.342027	0.342027	0.342027	0.41499	0.25815	0.19382	0.19382	0.25815	0.19382	0.19382	0.19382	0.19382	0.536854	0.25815	0.19382	0.25815	0.19382	0.19382	0.25815	0.41499	0.19382	0.19382	0.19382	0.25815	0.19382	0.19382	0.19382	0.19382	0.19382	0.25815	0.19382	0.19382	0.25815	0.19382	0.19382	0.25815	0.19382	0.342027	0.41499	0.342027	0.19382
69	F	1.875	22.5	383	0	0	0.210648	0.210648	0.447392	0.562913	0.447392	0.447392	0.447392	0.657606	0.447392	0.378914	0.562913	0.19382	0.19382	0.612424	0.562913	0.300901	0.447392	0.447392	0.210648	0.210648	0.19382	0.447392	0.300901	0.210648	0.508256	0.378914	0.210648	0.210648	0.447392	0.508256	0.447392	0.562913	0.210648	0.300901	0.210648	0.300901	0.300901	0.300901	0.19382	0.562913	0.508256	0.19382	0.378914
70	M	4.71667	56.6	386	0	0	0.359729	0.281269	0.67774	0.428212	0.428212	0.359729	0.67774	0.488824	0.428212	0.428212	0.359729	0.281269	0.428212	0.543082	0.67774	0.428212	0.543082	0.543082	0.592113	0.488824	0.543082	0.636777	0.488824	0.359729	0.592113	0.67774	0.488824	0.488824	0.488824	0.67774	0.359729	0.428212	0.67774	0.592113	0.428212	0.428212	0.359729	0.488824	0.281269	0.428212	0.488824	0.543082	0.592113
71	F	4.03333	48.4	386	0	0	0.385836	0.19382	0.507325	0.449987	0.449987	0.507325	0.229928	0.313238	0.559062	0.449987	0.385836	0.19382	0.229928	0.385836	0.649227	0.449987	0.449987	0.385836	0.507325	0.606124	0.385836	0.559062	0.19382	0.385836	0.19382	0.449987	0.229928	0.385836	0.507325	0.507325	0.507325	0.313238	0.507325	0.385836	0.313238	0.313238	0.507325	0.559062	0.606124	0.385836	0.449987	0.385836	0.229928
72	F	0.983333	11.8	378	0	0	0.19382	0.227192	0.227192	0.19382	0.227192	0.522483	0.394411	0.394411	0.227192	0.394411	0.31698	0.31698	0.19382	0.31698	0.625412	0.522483	0.394411	0.462259	0.19382	0.227192	0.227192	0.394411	0.19382	0.19382	0.462259	0.227192	0.462259	0.31698	0.462259	0.227192	0.394411	0.522483	0.394411	0.394411	0.19382	0.31698	0.31698	0.31698	0.394411	0.522483	0.227192	0.227192	0.227192
73	F	3.775	45.3	379	0	0	0.239972	0.239972	0.239972	0.318577	0.449402	0.555188	0.449402	0.318577	0.449402	0.555188	0.449402	0.318577	0.318577	0.449402	0.387765	0.504863	0.682593	0.504863	0.239972	0.387765	0.318577	0.318577	0.555188	0.318577	0.682593	0.555188	0.239972	0.555188	0.449402	0.318577	0.387765	0.387765	0.504863	0.239972	0.504863	0.504863	0.387765	0.504863	0.449402	0.504863	0.387765	0.19382	0.449402
74	F	0.708333	8.5	378	0	0	0.212614	0.369342	0.369342	0.491122	0.369342	0.590021	0.296438	0.433676	0.491122	0.590021	0.542923	0.296438	0.212614	0.433676	0.805903	0.433676	0.542923	0.433676	0.542923	0.590021	0.491122	0.542923	0.212614	0.369342	0.369342	0.433676	0.433676	0.369342	0.590021	0.491122	0.491122	0.433676	0.590021	0.369342	0.369342	0.433676	0.590021	0.296438	0.491122	0.491122	0.542923	0.212614	0.491122
75	M	4.175	50.1	378	0	0	0.532539	0.19382	0.19382	0.252317	0.36327	0.19382	0.45488	0.19382	0.19382	0.19382	0.19382	0.19382	0.19382	0.36327	0.36327	0.19382	0.19382	0.19382	0.252317	0.36327	0.19382	0.45488	0.658683	0.19382	0.19382	0.19382	0.36327	0.19382	0.252317	0.36327	0.19382	0.19382	0.19382	0.36327	0.45488	0.19382	0.19382	0.19382	0.252317	0.19382	0.19382	0.19382	0.19382
76	F	2.51667	30.2	379	0	0	0.513993	0.461094	0.19382	0.513993	0.606027	0.513993	0.261878	0.646513	0.562052	0.513993	0.261878	0.19382	0.261878	0.461094	0.646513	0.513993	0.461094	0.402378	0.461094	0.461094	0.402378	0.461094	0.461094	0.19382	0.461094	0.513993	0.402378	0.562052	0.261878	0.606027	0.336556	0.683988	0.461094	0.336556	0.402378	0.336556	0.336556	0.513993	0.336556	0.461094	0.513993	0.336556	0.336556
77	F	3.7	44.4	375	0	0	0.19382	0.19382	0.45167	0.19382	0.19382	0.242288	0.507266	0.389949	0.389949	0.320759	0.320759	0.242288	0.242288	0.19382	0.45167	0.242288	0.242288	0.45167	0.19382	0.19382	0.19382	0.242288	0.19382	0.242288	0.19382	0.242288	0.45167	0.320759	0.242288	0.389949	0.320759	0.320759	0.19382	0.320759	0.389949	0.19382	0.19382	0.242288	0.19382	0.242288	0.320759	0.19382	0.242288
78	M	4.73333	56.8	375	0	0	0.19382	0.19382	0.19382	0.577407	0.19382	0.235571	0.19382	0.235571	0.235571	0.19382	0.19382	0.19382	0.19382	0.19382	0.635437	0.19382	0.19382	0.19382	0.19382	0.19382	0.19382	0.19382	0.19382	0.19382	0.235571	0.19382	0.19382	0.435027	0.19382	0.733544	0.511375	0.19382	0.235571	0.19382	0.19382	0.19382	0.435027	0.19382	0.19382	0.19382	0.344915	0.344915	0.435027
79	M	3.10833	37.3	375	0	0	0.275159	0.19382	0.525667	0.349074	0.525667	0.472895	0.349074	0.617688	0.414438	0.472895	0.349074	0.414438	0.275159	0.349074	0.65824	0.57369	0.525667	0.414438	0.414438	0.275159	0.472895	0.19382	0.275159	0.349074	0.617688	0.414438	0.19382	0.472895	0.349074	0.525667	0.472895	0.349074	0.414438	0.349074	0.472895	0.275159	0.349074	0.525667	0.525667	0.19382	0.414438	0.349074	0.349074
80	M	0.708333	8.5	373	0	0	0.237307	0.583311	0.469839	0.529616	0.529616	0.583311	0.402592	0.469839	0.583311	0.529616	0.583311	0.402592	0.325976	0.402592	0.402592	0.676393	0.676393	0.583311	0.631969	0.676393	0.469839	0.402592	0.402592	0.237307	0.469839	0.237307	0.469839	0.529616	0.529616	0.529616	0.631969	0.402592	0.631969	0.529616	0.676393	0.325976	0.529616	0.325976	0.583311	0.469839	0.583311	0.402592	0.469839
TRC							0.286478	0.615116	0.564263	0.370987	0.507612	0.564263	0.443809	0.615116	0.507612	0.443809	0.286478	0.370987	0.370987	0.370987	0.661182	0.564263	0.443809	0.370987	0.564263	0.370987	0.564263	0.443809	0.370987	0.286478	0.370987	0.370987	0.443809	0.370987	0.443809	0.370987	0.507612	0.615116	0.507612	0.564263	0.370987	0.370987	0.286478	0.370987	0.370987	0.286478	0.370987	0.443809	0.507612
TRC							0.278492	0.450264	0.450264	0.519251	0.580193	0.19382	0.278492	0.634653	0.450264	0.371057	0.450264	0.19382	0.19382	0.519251	0.580193	0.371057	0.580193	0.278492	0.371057	0.371057	0.580193	0.371057	0.371057	0.19382	0.450264	0.634653	0.580193	0.278492	0.278492	0.450264	0.450264	0.371057	0.450264	0.371057	0.450264	0.19382	0.278492	0.519251	0.450264	0.278492	0.519251	0.371057	0.371057
TRC							0.19382	0.199489	0.199489	0.499356	0.499356	0.19382	0.290931	0.199489	0.369588	0.369588	0.369588	0.19382	0.290931	0.19382	0.648428	0.438381	0.369588	0.499356	0.553993	0.19382	0.369588	0.290931	0.19382	0.199489	0.199489	0.438381	0.19382	0.369588	0.438381	0.19382	0.369588	0.199489	0.369588	0.369588	0.499356	0.199489	0.369588	0.438381	0.369588	0.553993	0.499356	0.499356	0.290931
[truncated: 228 more columns]
