# Supplementary material for: IgG and IgM responses to PfEMP1 domains associated with semi-immunity to clinical malaria in Burkinabe children under five
Source: Front Immunol. 2026 Apr 2;17:1781670. doi: 10.3389/fimmu.2026.1781670 (PMC13083013; doi:10.3389/fimmu.2026.1781670)
Supplement: Supplementary file 1 [file DataSheet1.zip › Data Sheet 1/SupplementaryMaterials_Frontiers/Supplementary Table 3.xlsx]

## Sheet: IgG
	Supplementary Table 3: Significant PfEMP1 domains against IgG showing their p- values
Number	ProteinID	GeneID & Domain	Group	p_value	rho	adjusted_p_value
1	DC170	PF3D7_0800300_CIDRβ1	B/A	3.17596e-05	-0.488418	0.00860684
2	DC12	PF3D7_0200100_CIDRα2.2	B	0.00013863	-0.452082	0.0116357
3	DC191	PF3D7_0937600_DBLα1.3	A/Var3	0.000107541	-0.458642	0.0116357
4	DC34	PF3D7_0400400_DBLγ6	A	0.000171744	-0.446443	0.0116357
5	DC81	PF3D7_0500100_DBLα0.11	B	0.000251608	-0.436139	0.0136372
6	DC37	PF3D7_0400400_CIDRγ8	A	0.000367551	-0.42558	0.0144633
7	DC80	PF3D7_0426000_CIDRβ1	B	0.000373591	-0.425118	0.0144633
8	DC273	PF3D7_1373500_CIDRβ6	B	0.000612507	-0.410783	0.0198556
9	DC60	PF3D7_0420900_DBLδ1	C	0.000659412	-0.408588	0.0198556
10	DC104	PF3D7_0617400_DBLδ1	C	0.00101518	-0.395445	0.0211625
11	DC17	PF3D7_0223500_CIDRβ1	B	0.000900705	-0.399143	0.0211625
12	DC220	PF3D7_1150400_CIDRγ2	A	0.00100833	-0.395656	0.0211625
13	DC65	PF3D7_0421100_CIDRγ11	B/C	0.000886719	-0.399624	0.0211625
14	DC100	PF3D7_0600400_DBLe8	A	0.00475583	-0.343427	0.0261119
15	DC108	PF3D7_0632500_DBLβ5	B/A	0.00200813	-0.373506	0.0261119
16	DC111	PF3D7_0632500_CIDRγ1	B/A	0.00383935	-0.351167	0.0261119
17	DC112	PF3D7_0632500_DBLe7	B/A	0.00277015	-0.362614	0.0261119
18	DC117	PF3D7_0632800_CIDRβ1	B	0.00377759	-0.351745	0.0261119
19	DC124	PF3D7_0711700_DBLδ1	C	0.00507275	-0.341057	0.0261119
20	DC141	PF3D7_0712600_CIDRβ1	C	0.0025655	-0.365246	0.0261119
21	DC144	PF3D7_0712800_DBLδ1	B/C	0.00289296	-0.361116	0.0261119
22	DC182	PF3D7_0809100_CIDRβ1	B/C	0.00393548	-0.350282	0.0261119
23	DC186	PF3D7_0833500_CIDRβ1	B	0.00381508	-0.351393	0.0261119
24	DC189	PF3D7_0900100_DBLδ1	B	0.00448446	-0.345571	0.0261119
25	DC19	PF3D7_0300100_CIDRα2.4	B	0.00311077	-0.358594	0.0261119
26	DC192	PF3D7_0937600_DBLe8	A	0.00510676	-0.340811	0.0261119
27	DC194	PF3D7_0937800_CIDRα3.1	B	0.00138948	-0.385537	0.0261119
28	DC206	PF3D7_1100100_CIDRα3.2	B	0.00179266	-0.377262	0.0261119
29	DC214	PF3D7_1100200_DBLβ9	A	0.00335814	-0.355913	0.0261119
30	DC217	PF3D7_1150400_DBLβ3	A	0.00146913	-0.383744	0.0261119
31	DC219	PF3D7_1150400_DBLδ3	A	0.00191413	-0.375098	0.0261119
32	DC22	PF3D7_0324900_DBLα0.9	B	0.00459644	-0.344673	0.0261119
33	DC222	PF3D7_1200100_CIDRα2.2	B	0.00432422	-0.346891	0.0261119
34	DC241	PF3D7_1219300_CIDRγ12	B	0.00407115	-0.349066	0.0261119
35	DC244	PF3D7_1240300_DBLβ8	B/C	0.00390502	-0.35056	0.0261119
36	DC246	PF3D7_1240300_CIDRβ1	B/C	0.00321018	-0.357494	0.0261119
37	DC250	PF3D7_1240400_CIDRβ1	B/C	0.00246583	-0.366597	0.0261119
38	DC254	PF3D7_1240600_CIDRβ1	C	0.00342417	-0.355227	0.0261119
39	DC265	PF3D7_1300300_DBLβ3	A	0.00338818	-0.3556	0.0261119
40	DC271	PF3D7_1373500_CIDRα3.4	B	0.00394197	-0.350223	0.0261119
41	DC29	PF3D7_0400100_DBLδ	B	0.00302845	-0.359528	0.0261119
42	DC35	PF3D7_0400400_DBLγ11	A	0.00387164	-0.350867	0.0261119
43	DC47	PF3D7_0412900_CIDRα3.1	C	0.0038416	-0.351146	0.0261119
44	DC54	PF3D7_0420700_DBLα0.1	C	0.00471235	-0.343763	0.0261119
45	DC57	PF3D7_0420700_CIDRγ6	C	0.00368889	-0.352591	0.0261119
46	DC66	PF3D7_0421300_DBLα0.24	C	0.00369975	-0.352487	0.0261119
47	DC70	PF3D7_0425800_DBLα1.4	A	0.00493779	-0.34205	0.0261119
48	DC71	PF3D7_0425800_CIDRα1.6	A	0.00284648	-0.361676	0.0261119
49	DC76	PF3D7_0425800_CIDRβ5	A	0.00494575	-0.341991	0.0261119
50	DC8	PF3D7_0115700_CIDRα2.8	B	0.00429297	-0.347153	0.0261119
51	DC83	PF3D7_0500100_DBLδ1	B	0.00474344	-0.343523	0.0261119
52	DC95	PF3D7_0600200_DBLβ13	B/A	0.00187606	-0.375763	0.0261119
53	DC96	PF3D7_0600200_DBLγ4	B/A	0.00496579	-0.341842	0.0261119
54	DC120	PF3D7_0700100_DBLδ1	B	0.0059919	-0.334855	0.0277447
55	DC13	PF3D7_0200100_DBLγ11	B	0.0060587	-0.334438	0.0277447
56	DC133	PF3D7_0712300_CIDRγ10	B/C	0.00614273	-0.333919	0.0277447
57	DC202	PF3D7_1041300_CIDRα2.7	B	0.00562597	-0.337217	0.0277447
58	DC267	PF3D7_1300300_DBLδ5	A	0.00576926	-0.336276	0.0277447
59	DC73	PF3D7_0425800_DBLβ3	A	0.00587651	-0.335586	0.0277447
60	DC86	PF3D7_0533100_CIDRα1.3	var1	0.00565912	-0.336997	0.0277447
61	DC125	PF3D7_0711700_CIDRβ6	C	0.00736838	-0.326978	0.0324409
62	DC180	PF3D7_0809100_CIDRα2.2	B/C	0.00763555	-0.325601	0.0324409
63	DC203	PF3D7_1041300_DBLδ1	B	0.00766133	-0.32547	0.0324409
64	DC207	PF3D7_1100100_DBLδ1	B	0.00760371	-0.325763	0.0324409
65	DC130	PF3D7_0712300_DBLα0.1	B/C	0.00904283	-0.318975	0.0331764
66	DC15	PF3D7_0223500_CIDRα3.4	B	0.00842494	-0.321765	0.0331764
67	DC154	PF3D7_0733000_DBLe4	B	0.00879072	-0.320093	0.0331764
68	DC190	PF3D7_0900100_CIDRγ12	B	0.00810731	-0.323269	0.0331764
69	DC218	PF3D7_1150400_DBLβ6	A	0.00914124	-0.318547	0.0331764
70	DC221	PF3D7_1200100_DBLα0.9	B	0.00898603	-0.319225	0.0331764
71	DC231	PF3D7_1200600_DBLpam1	Var2	0.00812034	-0.323206	0.0331764
72	DC251	PF3D7_1240600_DBLα0.20	C	0.00834459	-0.322141	0.0331764
73	DC253	PF3D7_1240600_DBLδ1	C	0.00918166	-0.318372	0.0331764
74	DC261	PF3D7_1300100_DBLδ1	B	0.00910583	-0.318701	0.0331764
75	DC3	PF3D7_0100100_DBLδ1	B	0.00909143	-0.318763	0.0331764
76	DC162	PF3D7_0800200_DBLγ14	A	0.0100223	-0.314877	0.0352952
77	DC237	PF3D7_1200600_DBLe10	Var2	0.0100285	-0.314852	0.0352952
78	DC149	PF3D7_0712900_CIDRβ1	C	0.0104685	-0.313124	0.0354619
79	DC216	PF3D7_1150400_CIDRα1.4	A	0.0103586	-0.31355	0.0354619
80	DC36	PF3D7_0400400_DBLδ1	A	0.010273	-0.313884	0.0354619
81	DC107	PF3D7_0632500_CIDRα3.2	B/A	0.0114384	-0.309528	0.0356301
82	DC140	PF3D7_0712600_DBLδ1	C	0.0111261	-0.310656	0.0356301
83	DC151	PF3D7_0733000_CIDRα3.4	B	0.0113678	-0.309781	0.0356301
84	DC169	PF3D7_0800300_DBLδ1	B/A	0.0110634	-0.310886	0.0356301
85	DC173	PF3D7_0808600_DBLδ1	C	0.0111948	-0.310405	0.0356301
86	DC226	PF3D7_1200400_CIDRα5	B/A	0.0110406	-0.31097	0.0356301
87	DC257	PF3D7_1255200_DBLδ1	B	0.0107448	-0.312071	0.0356301
88	DC160	PF3D7_0800200_CIDRδ2	A	0.0119978	-0.307572	0.0359629
89	DC235	PF3D7_1200600_DBLepam4	Var2	0.012021	-0.307493	0.0359629
90	DC272	PF3D7_1373500_DBLδ1	B	0.0120761	-0.307305	0.0359629
91	DC75	PF3D7_0425800_DBLδ1	A	0.0117365	-0.308476	0.0359629
92	DC119	PF3D7_0700100_CIDRα3.1	B	0.0123213	-0.306477	0.0362942
93	DC51	PF3D7_0413100_CIDRα3.1	B/C	0.0125508	-0.305715	0.0365728
94	DC177	PF3D7_0808700_DBLδ1	B/C	0.0131795	-0.303688	0.0377093
95	DC196	PF3D7_0937800_CIDRγ5	B	0.0132191	-0.303563	0.0377093
96	DC68	PF3D7_0421300_DBLδ1	C	0.0134701	-0.302779	0.0380248
97	DC176	PF3D7_0808700_CIDRα3.1	B/C	0.0139007	-0.301463	0.0387197
98	DC224	PF3D7_1200100_CIDRβ1	B	0.014002	-0.301158	0.0387197
99	DC78	PF3D7_0426000_CIDRα4	B	0.0142748	-0.300347	0.0390756
100	DC143	PF3D7_0712800_CIDRα2.4	B/C	0.0152194	-0.297639	0.0402211
101	DC229	PF3D7_1200400_DBLz5	B/A	0.015228	-0.297615	0.0402211
102	DC63	PF3D7_0421100_CIDRα4	B/C	0.015287	-0.297451	0.0402211
103	DC7	PF3D7_0115700_DBLα0.5	B	0.0151076	-0.297952	0.0402211
104	DC168	PF3D7_0800300_DBLγ4	B/A	0.0154646	-0.29696	0.0402973
105	DC232	PF3D7_1200600_DBLpam2	Var2	0.0157288	-0.296238	0.0405952
106	DC115	PF3D7_0632800_CIDRα4	B	0.0159533	-0.295633	0.0407862
107	DC10	PF3D7_0115700_CIDRβ1	B	0.0166201	-0.293878	0.0408395
108	DC121	PF3D7_0700100_CIDRβ1	B	0.0170041	-0.292895	0.0408395
109	DC136	PF3D7_0712400_DBLβ6	B/C	0.0166425	-0.29382	0.0408395
110	DC142	PF3D7_0712800_DBLα0.9	B/C	0.0176318	-0.291327	0.0408395
111	DC148	PF3D7_0712900_DBLδ1	C	0.0167092	-0.293648	0.0408395
112	DC185	PF3D7_0833500_DBLδ1	B	0.0176272	-0.291339	0.0408395
113	DC211	PF3D7_1100200_DBLγ12	A	0.0173936	-0.291916	0.0408395
114	DC213	PF3D7_1100200_CIDRβ4	A	0.0172946	-0.292163	0.0408395
115	DC215	PF3D7_1150400_DBLα1.7	A	0.0164755	-0.294254	0.0408395
116	DC240	PF3D7_1219300_DBLδ1	B	0.0169219	-0.293104	0.0408395
117	DC79	PF3D7_0426000_DBLδ1	B	0.0173358	-0.29206	0.0408395
118	DC16	PF3D7_0223500_DBLδ1	B	0.0181647	-0.290034	0.0417172
119	DC227	PF3D7_1200400_DBLβ5	B/A	0.0185335	-0.289157	0.0422064
120	DC64	PF3D7_0421100_DBLδ1	B/C	0.0187568	-0.288634	0.0423591
121	DC110	PF3D7_0632500_DBLδ4	B/A	0.0197739	-0.286315	0.0435668
122	DC208	PF3D7_1100100_CIDRβ1	B	0.0196712	-0.286544	0.0435668
123	DC88	PF3D7_0533100_DBLγ15	var1	0.0196898	-0.286502	0.0435668
124	DC42	PF3D7_0412700_DBLα0.1	C	0.0205267	-0.284663	0.0448607
125	DC152	PF3D7_0733000_DBLδ1	B	0.020946	-0.283765	0.0454109
126	DC195	PF3D7_0937800_DBLδ1	B	0.0213372	-0.282941	0.0458919
127	DC243	PF3D7_1240300_CIDRα4	B/C	0.0224302	-0.280706	0.047863
128	DC101	PF3D7_0617400_DBLα0.21	C	0.0232442	-0.2791	0.0484584
129	DC128	PF3D7_0712000_DBLδ1	C	0.0234245	-0.278751	0.0484584
130	DC61	PF3D7_0420900_CIDRγ11	C	0.0234052	-0.278788	0.0484584
131	DC9	PF3D7_0115700_DBLδ1	B	0.0231982	-0.279189	0.0484584
132	DC145	PF3D7_0712800_CIDRγ5	B/C	0.023975	-0.277698	0.0492215
133	DC123	PF3D7_0711700_CIDRα3.2	C	0.0246965	-0.27635	0.0503214
134	DC139	PF3D7_0712600_CIDRα3.1	C	0.0256407	-0.274634	0.0512093
135	DC161	PF3D7_0800200_DBLβ6	A	0.0256991	-0.27453	0.0512093
136	DC239	PF3D7_1219300_CIDRα3.4	B	0.0255457	-0.274804	0.0512093
137	DC114	PF3D7_0632800_DBLα0.8	B	0.0262748	-0.273512	0.0517233
138	DC198	PF3D7_1000100_CIDRα3.1	B	0.0265297	-0.273067	0.0517233
139	DC87	PF3D7_0533100_DBLβ1	var1	0.026441	-0.273222	0.0517233
140	DC179	PF3D7_0809100_DBLα0.12	B/C	0.0283027	-0.27007	0.0543974
141	DC200	PF3D7_1000100_CIDRγ4	B	0.028161	-0.270304	0.0543974
142	DC4	PF3D7_0100100_CIDRβ1	B	0.0305298	-0.266521	0.0574553
143	DC48	PF3D7_0412900_DBLδ1	C	0.0302558	-0.266946	0.0574553
144	DC97	PF3D7_0600200_DBLz3	B/A	0.03035	-0.266799	0.0574553
145	DC109	PF3D7_0632500_DBLγ1	B/A	0.0320049	-0.264288	0.0598161
146	DC92	PF3D7_0533100_DBLe1	var1	0.0326358	-0.263359	0.0605774
147	DC90	PF3D7_0533100_DBLγ8	var1	0.0329193	-0.262947	0.060688
148	DC32	PF3D7_0400400_CIDRα1.1	A	0.0342396	-0.261064	0.0626956
149	DC147	PF3D7_0712900_CIDRα3.1	C	0.0347563	-0.260344	0.0632144
150	DC174	PF3D7_0808600_CIDRγ2	C	0.0350383	-0.259954	0.0633026
151	DC58	PF3D7_0420900_DBLα0.1	C	0.0359876	-0.258663	0.0645871
152	DC157	PF3D7_0800100_DBLδ1	B	0.0374973	-0.256665	0.0666082
153	DC18	PF3D7_0300100_DBLα0.9	B	0.0376054	-0.256525	0.0666082
154	DC158	PF3D7_0800100_CIDRβ1	B	0.0382725	-0.255666	0.0673497
155	DC269	PF3D7_1300300_DBLβ9	A	0.0394165	-0.254221	0.0680952
156	DC40	PF3D7_0412400_DBLδ1	C	0.03945	-0.254179	0.0680952
157	DC77	PF3D7_0426000_DBLα0.14	B	0.0393918	-0.254252	0.0680952
158	DC238	PF3D7_1219300_DBLα0.16	B	0.039703	-0.253864	0.0680982
159	DC50	PF3D7_0413100_DBLα0.1	B/C	0.0400027	-0.253494	0.0681807
160	DC74	PF3D7_0425800_DBLγ13	A	0.0403956	-0.253011	0.06842
161	DC138	PF3D7_0712600_DBLα0.1	C	0.0410157	-0.252258	0.0690389
162	DC113	PF3D7_0632500_DBLe2	B/A	0.0418258	-0.251288	0.0699678
163	DC39	PF3D7_0412400_CIDRα3.1	C	0.0422962	-0.250731	0.0703207
164	DC248	PF3D7_1240400_CIDRα3.4	B/C	0.0432141	-0.249661	0.0709759
165	DC94	PF3D7_0600200_CIDRα1.8	B/A	0.0429932	-0.249917	0.0709759
166	DC27	PF3D7_0400100_CIDRα2.10	B	0.0435244	-0.249303	0.0710549
167	DC62	PF3D7_0421100_DBLα0.8	B/C	0.044435	-0.248265	0.0721071
168	DC6	PF3D7_0100300_DBLe8	A	0.0465831	-0.245884	0.0751431
169	DC53	PF3D7_0413100_CIDRγ2	B/C	0.0473282	-0.245079	0.0758931
170	DC69	PF3D7_0421300_CIDRβ1	C	0.0480137	-0.244348	0.0765396

## Sheet: IgM
	Supplementary Table 3: Significant PfEMP1 domains against IgM showing their p-values
Number	ProteinID	GneneID & Domain	Group	p_value	rho	adjusted_p_value
1	DC124	PF3D7_0711700_DBLδ1	C	0.00975075	-0.315977	0.993
2	DC49	PF3D7_0412900_CIDRγ2	C	0.0157449	-0.296194	0.993
3	DC144	PF3D7_0712800_DBLδ1	B/C	0.0190556	-0.287942	0.993
4	DC4	PF3D7_0100100_CIDRβ1	B	0.0440703	-0.248678	0.993
5	DC248	PF3D7_1240400_CIDRα3.4	B/C	0.0444316	-0.248269	0.993
