# Supplementary material for: IgG and IgM responses to PfEMP1 domains associated with semi-immunity to clinical malaria in Burkinabe children under five
Source: Front Immunol. 2026 Apr 2;17:1781670. doi: 10.3389/fimmu.2026.1781670 (PMC13083013; doi:10.3389/fimmu.2026.1781670)
Supplement: Supplementary file 1 [file DataSheet1.zip › Data Sheet 1/SupplementaryMaterials_Frontiers/Supplementary Table 4.xlsx]

## Sheet: IgG
Supplementary Table 4 (IgG): Median (IQR) log transformed, normalised AlphaScreen Counts (ASC) for the top 10 significant PfEMP1 domains and the number of episodes per risk period (RpT) stratified by age groups
LibraryID	GeneID & Domain name	Age_group	ASC_median_IQR	RpT_median_IQR
DC170	PF3D7_0800300_CIDRβ1	0-0.5	0.29 (0.19–0.44)	0.01 (0.01–0.02)
DC170	PF3D7_0800300_CIDRβ1	>0.5-1	0.36 (0.30–0.39)	0.01 (0.01–0.02)
DC170	PF3D7_0800300_CIDRβ1	>1-2	0.42 (0.31–0.45)	0.01 (0.01–0.02)
DC170	PF3D7_0800300_CIDRβ1	>2-3	0.49 (0.38–0.55)	0.01 (0.01–0.01)
DC170	PF3D7_0800300_CIDRβ1	>3-4	0.48 (0.44–0.52)	0.00 (0.00–0.01)
DC170	PF3D7_0800300_CIDRβ1	>4-5	0.56 (0.45–0.63)	0.01 (0.00–0.01)
DC12	PF3D7_0200100_CIDRα2.2	0-0.5	0.30 (0.19–0.37)	0.01 (0.01–0.02)
DC12	PF3D7_0200100_CIDRα2.2	>0.5-1	0.24 (0.19–0.35)	0.01 (0.01–0.02)
DC12	PF3D7_0200100_CIDRα2.2	>1-2	0.31 (0.22–0.41)	0.01 (0.01–0.02)
DC12	PF3D7_0200100_CIDRα2.2	>2-3	0.44 (0.31–0.55)	0.01 (0.01–0.01)
DC12	PF3D7_0200100_CIDRα2.2	>3-4	0.37 (0.29–0.44)	0.00 (0.00–0.01)
DC12	PF3D7_0200100_CIDRα2.2	>4-5	0.50 (0.39–0.60)	0.01 (0.00–0.01)
DC191	PF3D7_0937600_DBLα1.3	0-0.5	0.38 (0.25–0.48)	0.01 (0.01–0.02)
DC191	PF3D7_0937600_DBLα1.3	>0.5-1	0.36 (0.33–0.41)	0.01 (0.01–0.02)
DC191	PF3D7_0937600_DBLα1.3	>1-2	0.41 (0.30–0.46)	0.01 (0.01–0.02)
DC191	PF3D7_0937600_DBLα1.3	>2-3	0.51 (0.42–0.55)	0.01 (0.01–0.01)
DC191	PF3D7_0937600_DBLα1.3	>3-4	0.45 (0.43–0.56)	0.00 (0.00–0.01)
DC191	PF3D7_0937600_DBLα1.3	>4-5	0.53 (0.47–0.56)	0.01 (0.00–0.01)
DC34	PF3D7_0400400_DBLγ6	0-0.5	0.45 (0.36–0.49)	0.01 (0.01–0.02)
DC34	PF3D7_0400400_DBLγ6	>0.5-1	0.39 (0.33–0.41)	0.01 (0.01–0.02)
DC34	PF3D7_0400400_DBLγ6	>1-2	0.43 (0.34–0.59)	0.01 (0.01–0.02)
DC34	PF3D7_0400400_DBLγ6	>2-3	0.49 (0.41–0.59)	0.01 (0.01–0.01)
DC34	PF3D7_0400400_DBLγ6	>3-4	0.55 (0.45–0.61)	0.00 (0.00–0.01)
DC34	PF3D7_0400400_DBLγ6	>4-5	0.63 (0.57–0.68)	0.01 (0.00–0.01)
DC81	PF3D7_0500100_DBLα0.11	0-0.5	0.34 (0.26–0.42)	0.01 (0.01–0.02)
DC81	PF3D7_0500100_DBLα0.11	>0.5-1	0.36 (0.26–0.42)	0.01 (0.01–0.02)
DC81	PF3D7_0500100_DBLα0.11	>1-2	0.33 (0.31–0.37)	0.01 (0.01–0.02)
DC81	PF3D7_0500100_DBLα0.11	>2-3	0.44 (0.38–0.51)	0.01 (0.01–0.01)
DC81	PF3D7_0500100_DBLα0.11	>3-4	0.42 (0.30–0.49)	0.00 (0.00–0.01)
DC81	PF3D7_0500100_DBLα0.11	>4-5	0.47 (0.43–0.55)	0.01 (0.00–0.01)
DC37	PF3D7_0400400_CIDRγ8	0-0.5	0.20 (0.19–0.43)	0.01 (0.01–0.02)
DC37	PF3D7_0400400_CIDRγ8	>0.5-1	0.19 (0.19–0.34)	0.01 (0.01–0.02)
DC37	PF3D7_0400400_CIDRγ8	>1-2	0.34 (0.19–0.42)	0.01 (0.01–0.02)
DC37	PF3D7_0400400_CIDRγ8	>2-3	0.39 (0.26–0.41)	0.01 (0.01–0.01)
DC37	PF3D7_0400400_CIDRγ8	>3-4	0.31 (0.25–0.40)	0.00 (0.00–0.01)
DC37	PF3D7_0400400_CIDRγ8	>4-5	0.41 (0.34–0.47)	0.01 (0.00–0.01)
DC80	PF3D7_0426000_CIDRβ1	0-0.5	0.38 (0.25–0.42)	0.01 (0.01–0.02)
DC80	PF3D7_0426000_CIDRβ1	>0.5-1	0.34 (0.30–0.37)	0.01 (0.01–0.02)
DC80	PF3D7_0426000_CIDRβ1	>1-2	0.48 (0.37–0.51)	0.01 (0.01–0.02)
DC80	PF3D7_0426000_CIDRβ1	>2-3	0.49 (0.46–0.52)	0.01 (0.01–0.01)
DC80	PF3D7_0426000_CIDRβ1	>3-4	0.51 (0.44–0.64)	0.00 (0.00–0.01)
DC80	PF3D7_0426000_CIDRβ1	>4-5	0.51 (0.47–0.61)	0.01 (0.00–0.01)
DC273	PF3D7_1373500_CIDRβ6	0-0.5	0.42 (0.19–0.59)	0.01 (0.01–0.02)
DC273	PF3D7_1373500_CIDRβ6	>0.5-1	0.39 (0.34–0.44)	0.01 (0.01–0.02)
DC273	PF3D7_1373500_CIDRβ6	>1-2	0.44 (0.34–0.51)	0.01 (0.01–0.02)
DC273	PF3D7_1373500_CIDRβ6	>2-3	0.50 (0.42–0.64)	0.01 (0.01–0.01)
DC273	PF3D7_1373500_CIDRβ6	>3-4	0.55 (0.48–0.77)	0.00 (0.00–0.01)
DC273	PF3D7_1373500_CIDRβ6	>4-5	0.55 (0.53–0.74)	0.01 (0.00–0.01)
DC60	PF3D7_0420900_DBLδ1	0-0.5	0.46 (0.39–0.55)	0.01 (0.01–0.02)
DC60	PF3D7_0420900_DBLδ1	>0.5-1	0.56 (0.52–0.62)	0.01 (0.01–0.02)
DC60	PF3D7_0420900_DBLδ1	>1-2	0.65 (0.52–0.69)	0.01 (0.01–0.02)
DC60	PF3D7_0420900_DBLδ1	>2-3	0.62 (0.49–0.81)	0.01 (0.01–0.01)
DC60	PF3D7_0420900_DBLδ1	>3-4	0.62 (0.51–0.75)	0.00 (0.00–0.01)
DC60	PF3D7_0420900_DBLδ1	>4-5	0.76 (0.59–0.89)	0.01 (0.00–0.01)
DC104	PF3D7_0617400_DBLδ1	0-0.5	0.52 (0.43–0.71)	0.01 (0.01–0.02)
DC104	PF3D7_0617400_DBLδ1	>0.5-1	0.55 (0.48–0.62)	0.01 (0.01–0.02)
DC104	PF3D7_0617400_DBLδ1	>1-2	0.66 (0.49–0.73)	0.01 (0.01–0.02)
DC104	PF3D7_0617400_DBLδ1	>2-3	0.60 (0.54–0.76)	0.01 (0.01–0.01)
DC104	PF3D7_0617400_DBLδ1	>3-4	0.57 (0.51–0.77)	0.00 (0.00–0.01)
DC104	PF3D7_0617400_DBLδ1	>4-5	0.81 (0.74–0.89)	0.01 (0.00–0.01)

## Sheet: IgM
Supplementary Table 4 (IgM): Median (IQR) log transformed, normalised AlphaScreen Counts (ASC) for the 5 initially significant PfEMP1 domains and the number of episodes per risk period (RpT) stratified by age groups
LibraryID	GeneID & Domain name	Age_group	ASC_median_IQR	RpT_median_IQR
DC124	PF3D7_0711700_DBLδ1	0-0.5	0.39 (0.32–0.41)	0.01 (0.01–0.02)
DC124	PF3D7_0711700_DBLδ1	>0.5-1	0.41 (0.31–0.48)	0.01 (0.01–0.02)
DC124	PF3D7_0711700_DBLδ1	>1-2	0.21 (0.19–0.35)	0.01 (0.01–0.02)
DC124	PF3D7_0711700_DBLδ1	>2-3	0.38 (0.28–0.45)	0.01 (0.01–0.01)
DC124	PF3D7_0711700_DBLδ1	>3-4	0.39 (0.23–0.46)	0.00 (0.00–0.01)
DC124	PF3D7_0711700_DBLδ1	>4-5	0.41 (0.28–0.52)	0.01 (0.00–0.01)
DC49	PF3D7_0412900_CIDRγ2	0-0.5	0.19 (0.19–0.32)	0.01 (0.01–0.02)
DC49	PF3D7_0412900_CIDRγ2	>0.5-1	0.25 (0.19–0.39)	0.01 (0.01–0.02)
DC49	PF3D7_0412900_CIDRγ2	>1-2	0.19 (0.19–0.29)	0.01 (0.01–0.02)
DC49	PF3D7_0412900_CIDRγ2	>2-3	0.28 (0.19–0.32)	0.01 (0.01–0.01)
DC49	PF3D7_0412900_CIDRγ2	>3-4	0.38 (0.19–0.46)	0.00 (0.00–0.01)
DC49	PF3D7_0412900_CIDRγ2	>4-5	0.36 (0.19–0.41)	0.01 (0.00–0.01)
DC144	PF3D7_0712800_DBLδ1	0-0.5	0.38 (0.33–0.50)	0.01 (0.01–0.02)
DC144	PF3D7_0712800_DBLδ1	>0.5-1	0.46 (0.36–0.56)	0.01 (0.01–0.02)
DC144	PF3D7_0712800_DBLδ1	>1-2	0.50 (0.37–0.56)	0.01 (0.01–0.02)
DC144	PF3D7_0712800_DBLδ1	>2-3	0.57 (0.45–0.67)	0.01 (0.01–0.01)
DC144	PF3D7_0712800_DBLδ1	>3-4	0.55 (0.42–0.68)	0.00 (0.00–0.01)
DC144	PF3D7_0712800_DBLδ1	>4-5	0.52 (0.49–0.70)	0.01 (0.00–0.01)
DC4	PF3D7_0100100_CIDRβ1	0-0.5	0.48 (0.43–0.61)	0.01 (0.01–0.02)
DC4	PF3D7_0100100_CIDRβ1	>0.5-1	0.48 (0.47–0.59)	0.01 (0.01–0.02)
DC4	PF3D7_0100100_CIDRβ1	>1-2	0.30 (0.25–0.37)	0.01 (0.01–0.02)
DC4	PF3D7_0100100_CIDRβ1	>2-3	0.41 (0.32–0.52)	0.01 (0.01–0.01)
DC4	PF3D7_0100100_CIDRβ1	>3-4	0.44 (0.36–0.52)	0.00 (0.00–0.01)
DC4	PF3D7_0100100_CIDRβ1	>4-5	0.45 (0.33–0.50)	0.01 (0.00–0.01)
DC248	PF3D7_1240400_CIDRα3.4	0-0.5	0.31 (0.22–0.35)	0.01 (0.01–0.02)
DC248	PF3D7_1240400_CIDRα3.4	>0.5-1	0.26 (0.21–0.37)	0.01 (0.01–0.02)
DC248	PF3D7_1240400_CIDRα3.4	>1-2	0.29 (0.26–0.35)	0.01 (0.01–0.02)
DC248	PF3D7_1240400_CIDRα3.4	>2-3	0.37 (0.29–0.49)	0.01 (0.01–0.01)
DC248	PF3D7_1240400_CIDRα3.4	>3-4	0.28 (0.21–0.54)	0.00 (0.00–0.01)
DC248	PF3D7_1240400_CIDRα3.4	>4-5	0.42 (0.22–0.55)	0.01 (0.00–0.01)
