# Supplementary material for: IgG and IgM responses to PfEMP1 domains associated with semi-immunity to clinical malaria in Burkinabe children under five
Source: Front Immunol. 2026 Apr 2;17:1781670. doi: 10.3389/fimmu.2026.1781670 (PMC13083013; doi:10.3389/fimmu.2026.1781670)
Supplement: Supplementary file 1 [file DataSheet1.zip › Data Sheet 1/SupplementaryMaterials_Frontiers/Supplementary Table 5.xlsx]

## Sheet: Supplementary_Table5
Supplementary Table 5: Distribution of phagocytosis activity by age group (median, Q1, Q3 and IQR)
Age_group	GeneID & Domain name	median_phagocytosis	Q1	Q3	IQR
0-0.5	PF3D7_0800300_CIDR_1	10.2	8.05	11.775	3.725
0-0.5	PF3D7_0200100_CIDR_2.2	13.35	7.975	17.275	9.3
0-0.5	PF3D7_0937600_DBL_1.3	6.75	3.875	10.65	6.775
0-0.5	PF3D7_0400400_DBL_6	6.35	4.825	8.375	3.55
0-0.5	PF3D7_0617400_DBL_1	12.45	9.075	16.55	7.475
>0.5-1	PF3D7_0800300_CIDR_1	7.05	5.45	13.75	8.3
>0.5-1	PF3D7_0200100_CIDR_2.2	11.35	7.5	16.775	9.275
>0.5-1	PF3D7_0937600_DBL_1.3	6.4	4.9	9.175	4.275
>0.5-1	PF3D7_0400400_DBL_6	2.6	1.8	7.05	5.25
>0.5-1	PF3D7_0617400_DBL_1	7.35	5.65	8.725	3.075
>1-2	PF3D7_0800300_CIDR_1	7	5.875	7.725	1.85
>1-2	PF3D7_0200100_CIDR_2.2	8.3	6.45	12.225	5.775
>1-2	PF3D7_0937600_DBL_1.3	5.45	2.35	7.45	5.1
>1-2	PF3D7_0400400_DBL_6	5.5	4.075	7	2.925
>1-2	PF3D7_0617400_DBL_1	13.5	10.825	17.75	6.925
>2-3	PF3D7_0800300_CIDR_1	8.6	5.3	10.1	4.8
>2-3	PF3D7_0200100_CIDR_2.2	8.15	4.2	13.55	9.35
>2-3	PF3D7_0937600_DBL_1.3	6.1	2.825	9	6.175
>2-3	PF3D7_0400400_DBL_6	5.05	3.625	8.275	4.65
>2-3	PF3D7_0617400_DBL_1	15.65	11.625	19.2	7.575
>3-4	PF3D7_0800300_CIDR_1	8.95	5.725	13.35	7.625
>3-4	PF3D7_0200100_CIDR_2.2	7.85	5.5	10.675	5.175
>3-4	PF3D7_0937600_DBL_1.3	8.65	3.65	11.2	7.55
>3-4	PF3D7_0400400_DBL_6	6.25	4.875	7.5	2.625
>3-4	PF3D7_0617400_DBL_1	18.9	13.2	22.85	9.65
>4-5	PF3D7_0800300_CIDR_1	6.35	5.575	9.975	4.4
>4-5	PF3D7_0200100_CIDR_2.2	6.95	5.625	9.025	3.4
>4-5	PF3D7_0937600_DBL_1.3	5.5	2.55	10.25	7.7
>4-5	PF3D7_0400400_DBL_6	5.1	4.325	6.675	2.35
>4-5	PF3D7_0617400_DBL_1	16.55	12.95	21.425	8.475
